# Supplementary material for: N-(2-Hydroxy­phen­yl)-4-nitro­phthalimide
Source: Acta Crystallogr Sect E Struct Rep Online. 2008 Aug 16;64(Pt 9):o1770. doi: 10.1107/S1600536808025920 (PMC2960742; doi:10.1107/S1600536808025920)
Supplement: Supplementary file 1 [file e-64-o1770-sup1.cif]

##############################################################################
###                                                                        ###
###        Electronic paper (Acta Crystallographica Section E)             ###
###                                                                        ###
##############################################################################
#                                                                            #
# This CIF contains the data in a paper accepted for publication in Acta     #
# Crystallographica Section E. It conforms to the requirements of Notes      #
# for Authors for Section E, and has been peer reviewed under the auspices   #
# of the IUCr Commission on Journals.                                        #
#                                                                            #
# Full details of the Crystallographic Information File format               #
# are given in the paper "The Crystallographic Information File (CIF):       #
# a New Standard Archive File for Crystallography" by S. R. Hall, F. H.      #
# Allen and I. D. Brown [Acta Cryst. (1991), A47, 655-685].                  #
#                                                                            #
# The current version of the core CIF dictionary is obtainable from          #
# ftp://ftp.iucr.org/pub/cif_core.dic. The current version number is 2.4.    #
#                                                                            #
# Software is freely available for graphical display of the structure(s) in  #
# this CIF.  For information consult the CIF home page http://www.iucr.org/  #
# cif/home.html                                                              #
#                                                                            #
# This file may be used for bona fide research purposes within the           #
# scientific community so long as proper attribution is given to the journal # 
# article from which it was obtained.                                        #
#                                                                            #
##############################################################################
                                             
data_global
_audit_creation_method     SHELXL-97
_journal_date_recd_electronic     2008-08-11
_journal_date_accepted     2008-08-11
_journal_name_full     'Acta Crystallographica, Section E'
_journal_year     2008
_journal_volume     64
_journal_issue      9
_journal_page_first     o1770
_journal_page_last     o1770
_journal_paper_category     QO
_journal_coeditor_code     LH2681
_publ_contact_author
;
     Dr. Seik Weng Ng
     Department of Chemistry
     University of Malaya
     50603 Kuala Lumpur
     Malaysia
;
_publ_contact_author_email     seikweng@um.edu.my
_publ_contact_author_fax     '03 7967 4193'
_publ_contact_author_phone     '03 7967 6778'
_publ_section_title
;
<i>N</i>-(2-Hydroxyphenyl)-4-nitrophthalimide
;
loop_
    _publ_author_name
    _publ_author_address
    'Mansor, Shahirah'
;
Department of Chemistry
University of Malaya
50603 Kuala Lumpur
Malaysia
;
    'Zakaria, Norzalida'
;
Department of Chemistry
University of Malaya
50603 Kuala Lumpur
Malaysia
;
    'Ariffin, Azhar'
;
Department of Chemistry
University of Malaya
50603 Kuala Lumpur
Malaysia
;
    'Ng, Seik Weng'
;
Department of Chemistry
University of Malaya
50603 Kuala Lumpur
Malaysia
;
_publ_section_synopsis     .
data_I
_audit_creation_method     SHELXL-97
_chemical_name_systematic
;
<i>N</i>-(2-Hydroxyphenyl)-4-nitrophthalimide
;
_chemical_name_common     ?
_chemical_formula_moiety     'C14 H8 N2 O5'
_chemical_formula_sum     'C14 H8 N2 O5'
_chemical_formula_iupac     'C14 H8 N2 O5'
_chemical_formula_weight     284.22
_chemical_melting_point     ?
_symmetry_cell_setting     Orthorhombic
_symmetry_space_group_name_H-M     'P 21 21 21'
_symmetry_space_group_name_Hall     'P 2ac 2ab'
loop_
    _symmetry_equiv_pos_as_xyz
    'x, y, z'
    '-x+1/2, -y, z+1/2'
    '-x, y+1/2, -z+1/2'
    'x+1/2, -y+1/2, -z'
_cell_length_a     7.1114(2)
_cell_length_b     11.7646(3)
_cell_length_c     14.5304(4)
_cell_angle_alpha     90.00
_cell_angle_beta     90.00
_cell_angle_gamma     90.00
_cell_volume     1215.65(6)
_cell_formula_units_Z     4
_cell_measurement_reflns_used     2147
_cell_measurement_theta_min     2.8
_cell_measurement_theta_max     23.8
_cell_measurement_temperature     100(2)
_exptl_crystal_description     Prism
_exptl_crystal_colour     Yellow
_exptl_crystal_size_max     0.32
_exptl_crystal_size_mid     0.06
_exptl_crystal_size_min     0.06
_exptl_crystal_density_diffrn     1.553
_exptl_crystal_density_meas     ?
_exptl_crystal_density_method     'not measured'
_exptl_crystal_F_000     584
_exptl_absorpt_coefficient_mu     0.121
_exptl_absorpt_correction_type     None
_exptl_absorpt_process_details     ?
_exptl_absorpt_correction_T_min     ?
_exptl_absorpt_correction_T_max     ?
_diffrn_ambient_temperature     100(2)
_diffrn_radiation_type     MoK\a
_diffrn_radiation_wavelength     0.71073
_diffrn_radiation_source     'fine-focus sealed tube'
_diffrn_radiation_monochromator     graphite
_diffrn_measurement_device_type     'Bruker SMART APEX'
_diffrn_measurement_method     \w
_diffrn_detector_area_resol_mean     ?
_diffrn_reflns_number     13791
_diffrn_reflns_av_R_equivalents     0.0868
_diffrn_reflns_av_sigmaI/netI     0.0568
_diffrn_reflns_theta_min     2.23
_diffrn_reflns_theta_max     27.50
_diffrn_reflns_theta_full     27.50
_diffrn_measured_fraction_theta_max     0.999
_diffrn_measured_fraction_theta_full     0.999
_diffrn_reflns_limit_h_min     -9
_diffrn_reflns_limit_h_max     9
_diffrn_reflns_limit_k_min     -15
_diffrn_reflns_limit_k_max     15
_diffrn_reflns_limit_l_min     -18
_diffrn_reflns_limit_l_max     18
_diffrn_standards_number     0
_diffrn_standards_interval_count     0
_diffrn_standards_interval_time     0
_diffrn_standards_decay_%     0
_reflns_number_total     1618
_reflns_number_gt     1356
_reflns_threshold_expression     I>2\s(I)
_refine_ls_structure_factor_coef     Fsqd
_refine_ls_matrix_type     full
_refine_ls_R_factor_all     0.0608
_refine_ls_R_factor_gt     0.0494
_refine_ls_wR_factor_gt     0.1339
_refine_ls_wR_factor_ref     0.1419
_refine_ls_goodness_of_fit_ref     1.045
_refine_ls_restrained_S_all     1.044
_refine_ls_number_reflns     1618
_refine_ls_number_parameters     199
_refine_ls_number_restraints     2
_refine_ls_hydrogen_treatment     constr
_refine_ls_weighting_scheme     calc
_refine_ls_weighting_details
         'calc w=1/[\s^2^(Fo^2^)+(0.0803P)^2^+0.3691P] where P=(Fo^2^+2Fc^2^)/3'
_atom_sites_solution_hydrogens     geom
_atom_sites_solution_primary     direct
_atom_sites_solution_secondary     difmap
_refine_ls_shift/su_max     0.001
_refine_ls_shift/su_mean     0.001
_refine_diff_density_max     0.362
_refine_diff_density_min     -0.276
_refine_ls_extinction_method     none
_refine_ls_extinction_coef     ?
_refine_ls_abs_structure_Rogers     ?
loop_
    _atom_type_symbol
    _atom_type_description
    _atom_type_scat_dispersion_real
    _atom_type_scat_dispersion_imag
    _atom_type_scat_source
    'C' 'C' 0.0033 0.0000
                         'International Tables Vol C Tables 4.2.6.8 and 6.1.1.4'
    'H' 'H' 0.0000 0.0000
                         'International Tables Vol C Tables 4.2.6.8 and 6.1.1.4'
    'N' 'N' 0.0061 0.0000
                         'International Tables Vol C Tables 4.2.6.8 and 6.1.1.4'
    'O' 'O' 0.0106 0.0000
                         'International Tables Vol C Tables 4.2.6.8 and 6.1.1.4'
_computing_data_collection     'APEX2 (Bruker, 2007)'
_computing_cell_refinement     'SAINT (Bruker, 2007)'
_computing_data_reduction     'SAINT (Bruker, 2007)'
_computing_structure_solution     'SHELXS97 (Sheldrick, 2008)'
_computing_structure_refinement     'SHELXL97 (Sheldrick, 2008)'
_computing_molecular_graphics     'X-SEED (Barbour, 2001)'
_computing_publication_material     'publCIF (Westrip, 2008)'
loop_
    _atom_site_type_symbol
    _atom_site_label
    _atom_site_fract_x
    _atom_site_fract_y
    _atom_site_fract_z
    _atom_site_U_iso_or_equiv
    _atom_site_adp_type
    _atom_site_calc_flag
    _atom_site_refinement_flags
    _atom_site_occupancy
    _atom_site_disorder_assembly
    _atom_site_disorder_group
    O O1 0.3544(4) 0.2939(3) 0.8037(3) 0.0308(10) Uani d PD 0.571(3) A 1
    H H1 0.2490 0.3065 0.7797 0.046 Uiso calc PR 0.571(3) A 1
    O O1' 0.8498(5) 0.4876(3) 0.9237(4) 0.0287(13) Uani d PRD 0.429(3) A 2
    H H1' 0.9140 0.4284 0.9162 0.043 Uiso calc PR 0.429(3) A 2
    O O2 0.4761(4) 0.1944(2) 0.97117(17) 0.0362(6) Uani d . 1 . .
    O O3 0.9695(3) 0.3018(2) 0.78879(18) 0.0347(6) Uani d . 1 . .
    O O4 1.3585(4) -0.0916(2) 0.8641(2) 0.0455(8) Uani d . 1 . .
    O O5 1.1873(5) -0.2264(2) 0.9238(2) 0.0533(9) Uani d . 1 . .
    N N1 0.7000(4) 0.2751(2) 0.87514(18) 0.0217(6) Uani d . 1 . .
    N N2 1.2106(5) -0.1285(3) 0.8959(2) 0.0383(8) Uani d . 1 . .
    C C1 0.4328(5) 0.3850(3) 0.8206(2) 0.0307(8) Uani d D 1 . .
    H H1A 0.3676 0.3163 0.8080 0.037 Uiso calc PR 0.429(3) A 2
    C C2 0.3486(7) 0.4888(4) 0.8022(3) 0.0493(12) Uani d . 1 A .
    H H2 0.2230 0.4915 0.7800 0.059 Uiso calc R 1 . .
    C C3 0.4465(8) 0.5871(4) 0.8161(3) 0.0537(13) Uani d . 1 . .
    H H3 0.3904 0.6578 0.8006 0.064 Uiso calc R 1 A .
    C C4 0.6260(9) 0.5852(3) 0.8525(3) 0.0543(14) Uani d . 1 A .
    H H4 0.6931 0.6542 0.8616 0.065 Uiso calc R 1 . .
    C C5 0.7071(6) 0.4825(3) 0.8755(3) 0.0390(9) Uani d D 1 . .
    H H5A 0.8276 0.4806 0.9037 0.047 Uiso calc PR 0.571(3) A 1
    C C6 0.6120(5) 0.3820(3) 0.8574(2) 0.0271(7) Uani d . 1 A .
    C C7 0.6224(5) 0.1884(3) 0.9290(2) 0.0237(7) Uani d . 1 . .
    C C8 0.7584(5) 0.0922(3) 0.9252(2) 0.0236(7) Uani d . 1 . .
    C C9 0.7433(5) -0.0146(3) 0.9637(2) 0.0287(7) Uani d . 1 . .
    H H9 0.6348 -0.0371 0.9972 0.034 Uiso calc R 1 . .
    C C10 0.8946(5) -0.0877(3) 0.9510(2) 0.0305(8) Uani d . 1 . .
    H H10 0.8915 -0.1625 0.9756 0.037 Uiso calc R 1 . .
    C C11 1.0478(5) -0.0508(3) 0.9029(2) 0.0270(7) Uani d . 1 . .
    C C12 1.0651(5) 0.0568(3) 0.8618(2) 0.0276(7) Uani d . 1 . .
    H H12 1.1733 0.0793 0.8281 0.033 Uiso calc R 1 . .
    C C13 0.9122(4) 0.1269(3) 0.8746(2) 0.0244(7) Uani d . 1 . .
    C C14 0.8758(4) 0.2439(3) 0.8398(2) 0.0226(7) Uani d . 1 . .
loop_
    _atom_site_aniso_label
    _atom_site_aniso_U_11
    _atom_site_aniso_U_22
    _atom_site_aniso_U_33
    _atom_site_aniso_U_12
    _atom_site_aniso_U_13
    _atom_site_aniso_U_23
    O1 0.021(2) 0.032(2) 0.039(2) 0.0014(18) -0.0039(18) 0.000(2)
    O1' 0.025(3) 0.023(2) 0.039(3) -0.003(2) -0.014(2) 0.000(2)
    O2 0.0371(14) 0.0391(13) 0.0322(14) 0.0103(12) 0.0161(11) 0.0066(11)
    O3 0.0246(12) 0.0454(15) 0.0341(13) 0.0017(12) 0.0003(11) 0.0114(12)
    O4 0.0307(14) 0.0623(19) 0.0435(15) 0.0172(13) 0.0023(13) -0.0015(14)
    O5 0.070(2) 0.0364(14) 0.0534(18) 0.0275(15) 0.0170(17) 0.0133(14)
    N1 0.0209(12) 0.0235(13) 0.0206(13) 0.0047(10) -0.0020(11) 0.0006(11)
    N2 0.0418(17) 0.0448(18) 0.0285(16) 0.0170(15) 0.0059(14) -0.0016(15)
    C1 0.0310(17) 0.0420(19) 0.0191(15) 0.0149(16) 0.0059(13) 0.0048(15)
    C2 0.053(3) 0.058(3) 0.036(2) 0.035(2) 0.017(2) 0.025(2)
    C3 0.081(3) 0.048(3) 0.032(2) 0.042(3) 0.021(2) 0.0186(19)
    C4 0.109(4) 0.0286(19) 0.0250(19) 0.013(2) 0.011(3) 0.0013(16)
    C5 0.066(3) 0.0290(17) 0.0217(18) 0.0023(18) -0.0074(19) 0.0015(15)
    C6 0.0371(17) 0.0255(15) 0.0186(15) 0.0124(14) 0.0028(14) 0.0026(13)
    C7 0.0313(16) 0.0246(14) 0.0152(14) 0.0044(13) -0.0018(13) -0.0005(12)
    C8 0.0268(15) 0.0257(15) 0.0184(15) 0.0057(12) 0.0005(13) -0.0024(13)
    C9 0.0309(16) 0.0302(16) 0.0250(17) 0.0010(14) 0.0018(14) -0.0009(14)
    C10 0.0351(17) 0.0284(17) 0.0280(17) 0.0038(14) -0.0024(15) -0.0038(14)
    C11 0.0324(16) 0.0288(16) 0.0198(15) 0.0129(14) -0.0041(13) -0.0051(14)
    C12 0.0255(15) 0.0382(18) 0.0191(15) 0.0056(14) -0.0033(13) -0.0003(14)
    C13 0.0229(14) 0.0288(16) 0.0214(14) 0.0054(12) -0.0057(13) -0.0038(14)
    C14 0.0206(14) 0.0279(15) 0.0194(15) 0.0014(12) -0.0040(12) 0.0012(13)
loop_
    _geom_bond_atom_site_label_1
    _geom_bond_atom_site_label_2
    _geom_bond_site_symmetry_2
    _geom_bond_distance
    _geom_bond_publ_flag
    O1 C1 . 1.233(5) ?
    O1 H1 . 0.8400 ?
    O1' C5 . 1.234(5) ?
    O1' H1' . 0.8400 ?
    O2 C7 . 1.210(4) ?
    O3 C14 . 1.207(4) ?
    O4 N2 . 1.228(4) ?
    O5 N2 . 1.232(4) ?
    N1 C14 . 1.401(4) ?
    N1 C7 . 1.399(4) ?
    N1 C6 . 1.428(4) ?
    N2 C11 . 1.478(4) ?
    C1 C6 . 1.382(5) ?
    C1 C2 . 1.386(5) ?
    C1 H1A . 0.9500 ?
    C2 C3 . 1.365(8) ?
    C2 H2 . 0.9500 ?
    C3 C4 . 1.382(8) ?
    C3 H3 . 0.9500 ?
    C4 C5 . 1.380(6) ?
    C4 H4 . 0.9500 ?
    C5 C6 . 1.388(5) ?
    C5 H5A . 0.9500 ?
    C7 C8 . 1.490(4) ?
    C8 C9 . 1.380(5) ?
    C8 C13 . 1.379(4) ?
    C9 C10 . 1.389(5) ?
    C9 H9 . 0.9500 ?
    C10 C11 . 1.366(5) ?
    C10 H10 . 0.9500 ?
    C11 C12 . 1.405(5) ?
    C12 C13 . 1.377(4) ?
    C12 H12 . 0.9500 ?
    C13 C14 . 1.490(5) ?
loop_
    _geom_angle_atom_site_label_1
    _geom_angle_atom_site_label_2
    _geom_angle_atom_site_label_3
    _geom_angle_site_symmetry_1
    _geom_angle_site_symmetry_3
    _geom_angle
    _geom_angle_publ_flag
    C1 O1 H1 . . 109.5 ?
    C5 O1' H1' . . 109.5 ?
    C14 N1 C7 . . 111.5(3) ?
    C14 N1 C6 . . 123.7(3) ?
    C7 N1 C6 . . 124.8(3) ?
    O4 N2 O5 . . 124.7(3) ?
    O4 N2 C11 . . 118.6(3) ?
    O5 N2 C11 . . 116.7(3) ?
    O1 C1 C6 . . 118.1(3) ?
    O1 C1 C2 . . 122.1(4) ?
    C6 C1 C2 . . 119.7(4) ?
    C6 C1 H1A . . 120.1 ?
    C2 C1 H1A . . 120.1 ?
    C3 C2 C1 . . 119.8(4) ?
    C3 C2 H2 . . 120.1 ?
    C1 C2 H2 . . 120.1 ?
    C2 C3 C4 . . 121.0(4) ?
    C2 C3 H3 . . 119.5 ?
    C4 C3 H3 . . 119.5 ?
    C5 C4 C3 . . 119.5(5) ?
    C5 C4 H4 . . 120.2 ?
    C3 C4 H4 . . 120.2 ?
    O1' C5 C4 . . 116.1(4) ?
    O1' C5 C6 . . 123.4(3) ?
    C4 C5 C6 . . 119.7(4) ?
    C4 C5 H5A . . 120.1 ?
    C6 C5 H5A . . 120.1 ?
    C1 C6 C5 . . 120.1(3) ?
    C1 C6 N1 . . 119.8(3) ?
    C5 C6 N1 . . 120.1(3) ?
    O2 C7 N1 . . 125.5(3) ?
    O2 C7 C8 . . 128.4(3) ?
    N1 C7 C8 . . 106.1(3) ?
    C9 C8 C13 . . 123.1(3) ?
    C9 C8 C7 . . 128.8(3) ?
    C13 C8 C7 . . 108.1(3) ?
    C8 C9 C10 . . 116.8(3) ?
    C8 C9 H9 . . 121.6 ?
    C10 C9 H9 . . 121.6 ?
    C11 C10 C9 . . 119.2(3) ?
    C11 C10 H10 . . 120.4 ?
    C9 C10 H10 . . 120.4 ?
    C10 C11 C12 . . 125.0(3) ?
    C10 C11 N2 . . 117.6(3) ?
    C12 C11 N2 . . 117.3(3) ?
    C13 C12 C11 . . 114.4(3) ?
    C13 C12 H12 . . 122.8 ?
    C11 C12 H12 . . 122.8 ?
    C12 C13 C8 . . 121.4(3) ?
    C12 C13 C14 . . 130.2(3) ?
    C8 C13 C14 . . 108.4(3) ?
    O3 C14 N1 . . 124.8(3) ?
    O3 C14 C13 . . 129.3(3) ?
    N1 C14 C13 . . 105.8(3) ?
loop_
    _geom_torsion_atom_site_label_1
    _geom_torsion_atom_site_label_2
    _geom_torsion_atom_site_label_3
    _geom_torsion_atom_site_label_4
    _geom_torsion_site_symmetry_1
    _geom_torsion_site_symmetry_2
    _geom_torsion_site_symmetry_3
    _geom_torsion_site_symmetry_4
    _geom_torsion
    _geom_torsion_publ_flag
    O1 C1 C2 C3 . . . . -175.3(4) ?
    C6 C1 C2 C3 . . . . 3.3(5) ?
    C1 C2 C3 C4 . . . . -3.1(6) ?
    C2 C3 C4 C5 . . . . -0.3(6) ?
    C3 C4 C5 O1' . . . . -166.2(4) ?
    C3 C4 C5 C6 . . . . 3.5(6) ?
    O1 C1 C6 C5 . . . . 178.5(4) ?
    C2 C1 C6 C5 . . . . -0.1(5) ?
    O1 C1 C6 N1 . . . . -0.4(5) ?
    C2 C1 C6 N1 . . . . -179.1(3) ?
    O1' C5 C6 C1 . . . . 165.7(4) ?
    C4 C5 C6 C1 . . . . -3.2(5) ?
    O1' C5 C6 N1 . . . . -15.3(6) ?
    C4 C5 C6 N1 . . . . 175.7(3) ?
    C14 N1 C6 C1 . . . . 124.8(3) ?
    C7 N1 C6 C1 . . . . -54.7(4) ?
    C14 N1 C6 C5 . . . . -54.1(4) ?
    C7 N1 C6 C5 . . . . 126.3(4) ?
    C14 N1 C7 O2 . . . . 176.5(3) ?
    C6 N1 C7 O2 . . . . -3.9(5) ?
    C14 N1 C7 C8 . . . . -1.8(3) ?
    C6 N1 C7 C8 . . . . 177.8(3) ?
    O2 C7 C8 C9 . . . . 4.8(6) ?
    N1 C7 C8 C9 . . . . -177.0(3) ?
    O2 C7 C8 C13 . . . . -175.1(3) ?
    N1 C7 C8 C13 . . . . 3.1(3) ?
    C13 C8 C9 C10 . . . . 1.3(5) ?
    C7 C8 C9 C10 . . . . -178.6(3) ?
    C8 C9 C10 C11 . . . . 0.5(5) ?
    C9 C10 C11 C12 . . . . -1.6(5) ?
    C9 C10 C11 N2 . . . . 176.2(3) ?
    O4 N2 C11 C10 . . . . -170.1(3) ?
    O5 N2 C11 C10 . . . . 9.1(5) ?
    O4 N2 C11 C12 . . . . 7.9(5) ?
    O5 N2 C11 C12 . . . . -172.9(3) ?
    C10 C11 C12 C13 . . . . 0.9(5) ?
    N2 C11 C12 C13 . . . . -177.0(3) ?
    C11 C12 C13 C8 . . . . 1.0(5) ?
    C11 C12 C13 C14 . . . . -177.8(3) ?
    C9 C8 C13 C12 . . . . -2.1(5) ?
    C7 C8 C13 C12 . . . . 177.8(3) ?
    C9 C8 C13 C14 . . . . 176.9(3) ?
    C7 C8 C13 C14 . . . . -3.2(3) ?
    C7 N1 C14 O3 . . . . 177.4(3) ?
    C6 N1 C14 O3 . . . . -2.1(5) ?
    C7 N1 C14 C13 . . . . 0.0(3) ?
    C6 N1 C14 C13 . . . . -179.6(3) ?
    C12 C13 C14 O3 . . . . 3.7(6) ?
    C8 C13 C14 O3 . . . . -175.3(3) ?
    C12 C13 C14 N1 . . . . -179.0(3) ?
    C8 C13 C14 N1 . . . . 2.1(3) ?
loop_
    _geom_hbond_atom_site_label_D
    _geom_hbond_atom_site_label_H
    _geom_hbond_atom_site_label_A
    _geom_hbond_site_symmetry_A
    _geom_hbond_distance_DH
    _geom_hbond_distance_HA
    _geom_hbond_distance_DA
    _geom_hbond_angle_DHA
    _geom_hbond_publ_flag
    O1 H1 O3 1_455 0.84 1.99 2.747(4) 149 yes
    O1' H1' O2 4_557 0.84 2.23 2.779(4) 123 yes
