# Supplementary material for: N-(2-Hydroxy­phen­yl)-4-nitro­phthalimide
Source: Acta Crystallogr Sect E Struct Rep Online. 2008 Aug 16;64(Pt 9):o1770. doi: 10.1107/S1600536808025920 (PMC2960742; doi:10.1107/S1600536808025920)
Supplement: Supplementary file 2 [file e-64-o1770-Isup2.hkl]

# 
# h,k,l, Fc-squared, Fo-squared, sigma(Fo-squared) and status flag 
# 
data_I
_shelx_title '  P212121' 
_shelx_refln_list_code          4 
_shelx_F_calc_maximum      136.16 
_exptl_crystal_F_000       584.00 
_reflns_d_resolution_high  0.7697 
 
loop_ 
 _symmetry_equiv_pos_as_xyz 
 'x, y, z' 
 '-x+1/2, -y, z+1/2' 
 '-x, y+1/2, -z+1/2' 
 'x+1/2, -y+1/2, -z' 
 
_cell_length_a     7.1114 
_cell_length_b    11.7646 
_cell_length_c    14.5304 
_cell_angle_alpha  90.000 
_cell_angle_beta   90.000 
_cell_angle_gamma  90.000 
 
_shelx_F_squared_multiplier     1.000 
 
loop_ 
 _refln_index_h 
 _refln_index_k 
 _refln_index_l 
 _refln_F_squared_calc 
 _refln_F_squared_meas 
 _refln_F_squared_sigma 
 _refln_observed_status 
   2   0   0      176.78      116.83      6.35 o 
   4   0   0      572.56      672.82     32.74 o 
   6   0   0       26.02       15.80      3.82 o 
   8   0   0       38.45       39.73     15.92 o 
   1   1   0      218.71      243.97     10.83 o 
   2   1   0      895.42      839.35     31.00 o 
   3   1   0       98.81      116.53      4.91 o 
   4   1   0      102.45      146.07      7.57 o 
   5   1   0       69.79       71.63      8.11 o 
   6   1   0      238.89      231.16     10.05 o 
   7   1   0      308.77      342.67     18.17 o 
   8   1   0       67.38       63.66     13.74 o 
   9   1   0        0.48        3.19      9.34 o 
   0   2   0      245.29      133.69      8.59 o 
   1   2   0      450.56      533.59     27.20 o 
   2   2   0      426.49      475.60     21.29 o 
   3   2   0      886.39      893.39     31.74 o 
   4   2   0       17.46       23.24      4.30 o 
   5   2   0      373.76      385.65     14.81 o 
   6   2   0      360.85      400.72     15.80 o 
   7   2   0       13.06        7.80      3.52 o 
   8   2   0        2.13        7.07      5.00 o 
   9   2   0        7.71       10.52      9.61 o 
   1   3   0      249.68      216.31     15.45 o 
   2   3   0     1941.89     1665.85     71.94 o 
   3   3   0     1140.83     1130.60     49.58 o 
   4   3   0       80.57      110.06      7.18 o 
   5   3   0      132.07      133.05      7.33 o 
   6   3   0      290.49      259.51     12.65 o 
   7   3   0       70.32       63.52      6.63 o 
   8   3   0       88.14       76.30      8.01 o 
   9   3   0       16.18       11.38      7.71 o 
   0   4   0       84.39      126.64      7.88 o 
   1   4   0     1302.31     1338.53     50.73 o 
   2   4   0     1106.44     1261.12     55.74 o 
   3   4   0      116.08      142.93      8.00 o 
   4   4   0       84.01       90.35     13.42 o 
   5   4   0      158.11      180.02      8.76 o 
   6   4   0      359.16      343.76     20.23 o 
   7   4   0       10.56       14.01      6.68 o 
   8   4   0        1.61        1.09      4.04 o 
   1   5   0       15.04       61.19     11.20 o 
   2   5   0       14.41       17.88      2.08 o 
   3   5   0        0.14       -0.03      1.60 o 
   4   5   0       36.77       39.98      4.06 o 
   5   5   0     1318.95     1385.31     49.66 o 
   6   5   0      189.86      179.05     10.56 o 
   7   5   0      185.75      185.66     11.50 o 
   8   5   0       74.96       81.07      8.01 o 
   0   6   0     1226.76     1215.79     64.40 o 
   1   6   0     1870.60     2039.34     82.34 o 
   2   6   0        3.84        6.59      1.69 o 
   3   6   0      627.11      608.43     26.25 o 
   4   6   0      252.06      268.19     13.23 o 
   5   6   0      143.51      141.95     12.02 o 
   6   6   0       34.65       35.81      5.04 o 
   7   6   0        5.63        7.75      4.01 o 
   8   6   0        0.01        4.49      4.56 o 
   1   7   0      135.79      142.12      7.05 o 
   2   7   0        0.16        3.01      1.95 o 
   3   7   0       73.97       65.89      5.15 o 
   4   7   0        7.42        8.18      3.19 o 
   5   7   0      152.44      150.55      9.53 o 
   6   7   0       22.77       20.30      4.43 o 
   7   7   0       70.09       58.66      6.90 o 
   8   7   0      123.13      124.61     10.40 o 
   0   8   0       61.19       71.51      6.59 o 
   1   8   0       48.12       51.84      4.01 o 
   2   8   0     1233.28     1286.44     49.94 o 
   3   8   0      160.45      151.51      8.76 o 
   4   8   0      104.10      112.81      7.70 o 
   5   8   0        9.91        5.63      3.40 o 
   6   8   0        9.16        9.84      4.65 o 
   7   8   0        4.79        5.11      4.45 o 
   1   9   0      108.52      109.47      6.41 o 
   2   9   0      441.21      388.49     17.81 o 
   3   9   0      285.64      295.96     15.87 o 
   4   9   0        1.72       11.88      3.66 o 
   5   9   0      205.87      186.58     11.80 o 
   6   9   0      159.75      189.03     11.93 o 
   7   9   0        5.89        0.44      5.41 o 
   0  10   0     1297.51     1384.96     66.94 o 
   1  10   0      503.56      481.99     19.30 o 
   2  10   0       20.52       12.59      3.69 o 
   3  10   0       24.28       17.01      4.31 o 
   4  10   0       13.72       13.94      5.04 o 
   5  10   0       78.47       90.08      8.77 o 
   6  10   0       10.16       11.56      5.89 o 
   1  11   0      284.31      269.72     13.92 o 
   2  11   0       19.37       23.53      4.72 o 
   3  11   0       35.70       37.09      5.53 o 
   4  11   0       45.50       36.80      6.70 o 
   5  11   0       75.49       88.83     10.23 o 
   6  11   0       63.09       64.53      9.43 o 
   0  12   0        5.14        2.99      4.31 o 
   1  12   0       42.32       40.05      5.23 o 
   2  12   0       60.31       56.62      6.10 o 
   3  12   0       43.36       58.79      7.74 o 
   4  12   0       50.20       61.00      8.72 o 
   5  12   0       17.65       18.86      6.79 o 
   1  13   0       15.80       19.60      4.63 o 
   2  13   0        7.85       11.15      4.81 o 
   3  13   0        7.52        5.97      5.18 o 
   4  13   0        5.19       12.40      6.22 o 
   0  14   0        0.98       -3.80     11.39 o 
   1  14   0        4.17        8.84      5.61 o 
   2  14   0       19.13       13.27      5.87 o 
   3  14   0        2.75        0.53      5.24 o 
   1  15   0        5.29       -0.63      9.81 o 
   1   0   1      354.39      229.57      8.77 o 
   2   0   1        6.27       12.74      1.25 o 
   3   0   1     2093.24     2074.73     65.46 o 
   4   0   1     1010.93      996.45     33.75 o 
   5   0   1       28.60       33.09      3.05 o 
   6   0   1      283.19      306.53     12.02 o 
   7   0   1       59.33       72.66     12.99 o 
   8   0   1       65.02       77.64     15.51 o 
   9   0   1        0.34        5.77      9.20 o 
   0   1   1     2393.54     2148.97    100.27 o 
   1   1   1     6772.80     6400.41    181.60 o 
   2   1   1     1341.57     1174.06     31.77 o 
   3   1   1       71.71       90.30      3.72 o 
   4   1   1      262.12      284.64      7.85 o 
   5   1   1       37.52       38.26      3.48 o 
   6   1   1      185.81      166.86      7.82 o 
   7   1   1      253.92      267.21      9.21 o 
   8   1   1       56.93       49.46      5.88 o 
   9   1   1        4.06       -2.47      6.15 o 
   0   2   1     1928.77     1370.33     70.83 o 
   1   2   1     2348.71     2133.37     64.63 o 
   2   2   1      365.35      307.94     14.42 o 
   3   2   1      262.54      238.60      7.65 o 
   4   2   1      847.09      901.58     23.12 o 
   5   2   1       16.11       10.67      1.58 o 
   6   2   1      151.06      171.60      8.35 o 
   7   2   1       51.26       35.80      4.52 o 
   8   2   1       11.46        6.37      3.33 o 
   9   2   1        6.81       11.11      5.98 o 
   0   3   1     2528.75     1967.03     76.09 o 
   1   3   1      216.01      215.37      6.60 o 
   2   3   1      340.27      354.76     15.03 o 
   3   3   1     1139.27     1043.00     32.48 o 
   4   3   1       74.20       70.46      3.03 o 
   5   3   1       12.42       13.33      2.89 o 
   6   3   1      123.68      131.69      5.44 o 
   7   3   1       67.81       60.10      4.47 o 
   8   3   1       31.95       28.21      4.36 o 
   9   3   1       22.49       36.02      8.05 o 
   0   4   1      906.74      896.19     33.17 o 
   1   4   1     1109.15     1134.80     30.05 o 
   2   4   1      315.01      243.93      8.80 o 
   3   4   1       91.62       97.24      6.43 o 
   4   4   1      150.43      163.73      7.71 o 
   5   4   1      341.47      363.59     10.70 o 
   6   4   1      106.11      126.71      9.38 o 
   7   4   1      124.14      118.67      6.83 o 
   8   4   1       40.89       40.38      4.18 o 
   0   5   1      203.68      281.38     11.33 o 
   1   5   1     2197.08     2051.59     63.10 o 
   2   5   1     1955.96     1982.52     52.97 o 
   3   5   1      359.13      379.54     12.75 o 
   4   5   1       54.85       59.82      3.60 o 
   5   5   1       99.72      123.36     10.15 o 
   6   5   1      342.19      320.62     11.75 o 
   7   5   1        1.25        4.33      2.67 o 
   8   5   1       54.76       46.88      4.67 o 
   0   6   1      550.51      617.41     23.82 o 
   1   6   1      338.81      379.59     12.44 o 
   2   6   1       33.29       44.07      2.24 o 
   3   6   1      110.18      126.41      7.32 o 
   4   6   1      120.88      121.27      5.56 o 
   5   6   1      204.53      202.75      8.30 o 
   6   6   1      146.66      159.51      7.21 o 
   7   6   1        8.64       10.03      3.04 o 
   8   6   1       41.32       34.18      4.34 o 
   0   7   1      335.18      274.06     11.50 o 
   1   7   1      400.19      398.07     11.08 o 
   2   7   1       44.03       48.51      5.85 o 
   3   7   1      119.75      118.69      4.96 o 
   4   7   1      258.47      277.19      9.91 o 
   5   7   1       74.96       84.22      5.10 o 
   6   7   1      192.82      175.32      7.76 o 
   7   7   1       30.23       32.69      3.94 o 
   8   7   1        6.23        5.74      3.69 o 
   0   8   1       49.34       49.26      5.50 o 
   1   8   1      418.25      399.11     11.04 o 
   2   8   1       37.70       42.11      3.52 o 
   3   8   1      347.05      354.74     12.11 o 
   4   8   1      100.07       96.10      5.05 o 
   5   8   1       32.28       33.30      3.44 o 
   6   8   1       65.74       70.25      4.96 o 
   7   8   1       32.67       35.13      4.79 o 
   0   9   1       13.60       13.67      2.16 o 
   1   9   1      122.45      132.40      5.70 o 
   2   9   1       52.05       52.63      3.57 o 
   3   9   1      238.55      231.33      9.32 o 
   4   9   1      310.19      281.04     10.30 o 
   5   9   1       60.40       59.51      5.36 o 
   6   9   1        1.46       -2.38      2.97 o 
   7   9   1       25.70       21.28      4.60 o 
   0  10   1      759.07      771.84     25.11 o 
   1  10   1      308.50      294.30     10.18 o 
   2  10   1      209.56      227.72     13.31 o 
   3  10   1      177.96      182.16      8.17 o 
   4  10   1       38.10       35.53      4.49 o 
   5  10   1       38.54       34.16      4.28 o 
   6  10   1       51.29       42.60      5.30 o 
   0  11   1      202.87      203.38     10.49 o 
   1  11   1      191.50      185.83      7.17 o 
   2  11   1       73.39       89.13      5.13 o 
   3  11   1       33.37       36.24      4.09 o 
   4  11   1       45.44       40.24      4.64 o 
   5  11   1       36.37       35.63      5.65 o 
   6  11   1       17.81       20.76      5.29 o 
   0  12   1       35.92       31.98      4.00 o 
   1  12   1       34.33       36.28      3.53 o 
   2  12   1       68.74       66.83      4.94 o 
   3  12   1       25.34       23.39      3.87 o 
   4  12   1       17.78       10.95      3.87 o 
   5  12   1        7.86       12.92      4.39 o 
   0  13   1        0.04        0.04      5.38 o 
   1  13   1       35.86       34.51      3.58 o 
   2  13   1       39.17       41.07      4.83 o 
   3  13   1       13.17       11.30      3.80 o 
   4  13   1       11.41       24.81      4.77 o 
   0  14   1        0.77       -1.30      6.13 o 
   1  14   1       28.76       34.65      7.14 o 
   2  14   1       28.93       29.36      4.58 o 
   3  14   1        9.33        7.79      4.23 o 
   0  15   1       55.30       34.47     12.56 o 
   1  15   1       12.07       12.65      6.06 o 
   0   0   2      200.58      217.42     15.72 o 
   1   0   2     1287.54     1467.68     68.47 o 
   2   0   2     1223.75     1129.18     41.82 o 
   3   0   2      130.89      157.64      6.19 o 
   4   0   2      378.27      385.06     14.84 o 
   5   0   2       26.97       37.22      3.07 o 
   6   0   2       41.87       40.14      8.59 o 
   7   0   2      454.91      469.89     23.67 o 
   8   0   2       35.43       39.79      7.49 o 
   9   0   2        0.61        6.89      9.31 o 
   0   1   2      574.43      472.22     24.60 o 
   1   1   2      141.70      196.85      9.16 o 
   2   1   2      467.09      499.76     12.87 o 
   3   1   2      918.70     1031.17     25.07 o 
   4   1   2      171.66      191.62      7.80 o 
   5   1   2      351.45      371.42      9.54 o 
   6   1   2      271.08      290.44      9.39 o 
   7   1   2      187.29      201.36     12.38 o 
   8   1   2        4.53        5.38      3.66 o 
   9   1   2        5.54        4.82      5.85 o 
   0   2   2       61.67       34.58      2.59 o 
   1   2   2     1169.94     1209.95     33.70 o 
   2   2   2      309.37      295.28      7.95 o 
   3   2   2     1559.62     1578.89     40.24 o 
   4   2   2       32.93       35.53      1.88 o 
   5   2   2       66.44       60.38      4.50 o 
   6   2   2      271.88      279.29      8.85 o 
   7   2   2       12.27       10.12      2.46 o 
   8   2   2      118.15      133.52      8.71 o 
   9   2   2        1.23        0.22      5.22 o 
   0   3   2      728.56      646.51     31.03 o 
   1   3   2      742.83      727.63     19.30 o 
   2   3   2     1057.23      963.54     28.82 o 
   3   3   2     1171.94     1206.43     31.87 o 
   4   3   2      106.57      103.92      4.51 o 
   5   3   2      140.95      141.30      4.97 o 
   6   3   2       30.45       24.57      2.79 o 
   7   3   2        4.67        3.90      2.21 o 
   8   3   2       18.93       18.98      4.44 o 
   9   3   2        8.02        7.32      5.41 o 
   0   4   2      100.89      125.92      7.06 o 
   1   4   2      528.47      497.93     14.83 o 
   2   4   2      451.97      453.46     13.61 o 
   3   4   2      534.87      603.11     18.62 o 
   4   4   2      137.78      142.73      5.71 o 
   5   4   2        3.32        4.28      1.63 o 
   6   4   2        2.88        4.34      1.95 o 
   7   4   2       67.93       58.30      4.58 o 
   8   4   2       19.63       19.62      4.12 o 
   0   5   2     1218.33     1045.43     41.62 o 
   1   5   2      581.53      499.49     13.88 o 
   2   5   2      936.49      984.35     29.35 o 
   3   5   2        3.73        4.90      1.32 o 
   4   5   2        6.72        9.57      1.72 o 
   5   5   2      533.54      501.93     17.18 o 
   6   5   2       31.55       26.99      2.86 o 
   7   5   2       14.80       11.20      2.88 o 
   8   5   2        0.30        1.74      3.04 o 
   0   6   2       79.86       91.83      5.80 o 
   1   6   2       88.72       83.97      4.47 o 
   2   6   2      153.54      167.76      5.57 o 
   3   6   2      110.57      105.77      4.56 o 
   4   6   2      106.69      117.15      5.93 o 
   5   6   2       39.94       42.98      3.92 o 
   6   6   2      108.62      112.75      6.04 o 
   7   6   2       83.49       92.68      5.90 o 
   8   6   2        6.40        7.05      3.72 o 
   0   7   2      289.88      261.88     11.96 o 
   1   7   2       84.10       93.29      7.66 o 
   2   7   2        7.58       13.59      1.89 o 
   3   7   2       87.00      101.68      4.80 o 
   4   7   2      148.09      140.19      8.50 o 
   5   7   2       27.02       15.66      2.73 o 
   6   7   2        0.29        2.71      2.49 o 
   7   7   2       41.80       57.06      5.29 o 
   8   7   2       30.11       31.56      4.92 o 
   0   8   2       18.70       31.89      3.42 o 
   1   8   2      106.92      113.86      5.10 o 
   2   8   2      165.75      161.75      6.24 o 
   3   8   2      233.25      223.35      8.41 o 
   4   8   2      101.97       91.76      4.99 o 
   5   8   2       24.76       26.77      3.41 o 
   6   8   2       37.53       39.69      4.45 o 
   7   8   2       13.28       11.54      3.76 o 
   0   9   2      310.07      285.48     15.99 o 
   1   9   2       42.00       42.85      4.52 o 
   2   9   2      219.54      225.88      8.22 o 
   3   9   2       37.17       33.26      5.00 o 
   4   9   2       14.25        7.61      2.69 o 
   5   9   2      133.40      136.54      7.42 o 
   6   9   2       16.22       14.63      3.58 o 
   7   9   2       32.62       25.55      4.52 o 
   0  10   2        9.41       11.00      3.79 o 
   1  10   2       94.90       91.76      6.61 o 
   2  10   2      645.91      619.07     19.85 o 
   3  10   2       32.31       34.74      3.94 o 
   4  10   2       54.16       43.34      4.62 o 
   5  10   2       46.32       60.81      6.14 o 
   6  10   2       25.34       29.56      4.63 o 
   0  11   2       65.89       51.22      7.06 o 
   1  11   2      210.44      191.83      7.95 o 
   2  11   2       82.96       81.15      5.21 o 
   3  11   2       87.31       67.68      5.16 o 
   4  11   2        6.26        4.98      3.22 o 
   5  11   2       18.90       16.02      3.96 o 
   6  11   2        3.84       -2.49      3.90 o 
   0  12   2       12.88       16.22      3.89 o 
   1  12   2       84.58       95.43      5.69 o 
   2  12   2      121.92      104.95      6.56 o 
   3  12   2       22.72       24.34      3.95 o 
   4  12   2       33.22       38.84      5.00 o 
   5  12   2       26.73       20.83      5.66 o 
   0  13   2       10.36        7.08      4.12 o 
   1  13   2       11.51        9.23      3.17 o 
   2  13   2        7.20        8.96      3.31 o 
   3  13   2       26.74       32.09      4.65 o 
   4  13   2        0.93        0.13      3.80 o 
   0  14   2        0.03        4.64      6.99 o 
   1  14   2       12.26       10.19      3.91 o 
   2  14   2        4.24        1.42      3.53 o 
   3  14   2       14.22       17.41      4.54 o 
   0  15   2        1.81        7.72     10.39 o 
   1  15   2       15.02        9.31      5.47 o 
   1   0   3      428.14      491.21     31.27 o 
   2   0   3      663.18      497.76     18.79 o 
   3   0   3      449.42      426.25     14.93 o 
   4   0   3       82.15      117.74      7.03 o 
   5   0   3       61.78       77.78      4.38 o 
   6   0   3      238.05      218.28      9.78 o 
   7   0   3       88.58      113.16      9.75 o 
   8   0   3       65.47       55.69      8.73 o 
   9   0   3       18.58       12.74     13.13 o 
   0   1   3     2961.33     2957.91    117.29 o 
   1   1   3    12417.20    11831.25    378.33 o 
   2   1   3      581.42      582.99     16.51 o 
   3   1   3      412.19      410.08      9.98 o 
   4   1   3      299.13      330.51     10.49 o 
   5   1   3      239.76      262.43      7.57 o 
   6   1   3      117.89      121.84     10.09 o 
   7   1   3      141.10      143.89     12.38 o 
   8   1   3        9.85        8.36      3.28 o 
   9   1   3       17.36       19.75      6.90 o 
   0   2   3       29.71        6.43      1.43 o 
   1   2   3     3378.32     3177.52     82.59 o 
   2   2   3      901.29      807.55     23.31 o 
   3   2   3      729.52      694.81     17.54 o 
   4   2   3      125.06      133.87      4.69 o 
   5   2   3       72.78       76.81      2.99 o 
   6   2   3       61.60       80.98      4.21 o 
   7   2   3        2.31       -0.90      2.35 o 
   8   2   3        6.75       12.66      4.52 o 
   9   2   3        3.57        9.98      6.12 o 
   0   3   3      814.54      776.74     33.88 o 
   1   3   3      266.41      260.09      8.09 o 
   2   3   3      747.83      736.07     23.26 o 
   3   3   3        3.75        9.90      1.56 o 
   4   3   3      581.41      624.07     16.78 o 
   5   3   3      264.04      242.50      7.87 o 
   6   3   3      212.34      196.57      7.23 o 
   7   3   3        0.39        4.18      2.41 o 
   8   3   3       52.00       40.41      5.33 o 
   0   4   3     2044.52     1995.29     85.70 o 
   1   4   3      138.85      137.08      4.83 o 
   2   4   3     1724.35     1664.73     47.34 o 
   3   4   3      162.45      168.66      6.46 o 
   4   4   3      159.32      164.31      6.11 o 
   5   4   3       80.59       80.04      3.95 o 
   6   4   3      251.24      261.40      9.04 o 
   7   4   3      216.49      208.00      7.88 o 
   8   4   3       42.34       39.32      5.16 o 
   0   5   3      418.90      373.16     18.75 o 
   1   5   3      141.79      156.58      5.66 o 
   2   5   3      935.56      982.90     28.61 o 
   3   5   3      646.95      666.17     20.49 o 
   4   5   3       25.37       22.28      3.49 o 
   5   5   3       92.21       98.79      6.98 o 
   6   5   3      311.22      307.38     10.37 o 
   7   5   3      200.60      201.77     11.74 o 
   8   5   3       35.18       34.64      5.41 o 
   0   6   3        6.98       14.37      2.43 o 
   1   6   3      348.39      322.77     10.01 o 
   2   6   3      271.16      287.32      9.05 o 
   3   6   3      104.32      107.90      7.02 o 
   4   6   3       21.77       22.44      2.60 o 
   5   6   3       96.55      106.45      7.61 o 
   6   6   3       51.74       46.70      3.59 o 
   7   6   3       39.47       35.37      4.52 o 
   8   6   3       40.86       48.13      5.43 o 
   0   7   3        4.48       25.09      3.45 o 
   1   7   3      175.54      179.81      7.67 o 
   2   7   3      213.66      213.15      7.10 o 
   3   7   3       93.29       99.90      5.13 o 
   4   7   3      165.24      170.05      7.44 o 
   5   7   3      105.48      110.94      6.02 o 
   6   7   3       36.28       39.19      5.38 o 
   7   7   3        0.46        0.39      3.00 o 
   8   7   3        3.80        4.07      3.79 o 
   0   8   3        3.56        2.66      2.05 o 
   1   8   3      172.77      180.02      9.23 o 
   2   8   3       74.96       62.92      4.12 o 
   3   8   3      177.64      197.94      8.38 o 
   4   8   3      231.08      216.44      9.58 o 
   5   8   3       75.18       70.87      5.27 o 
   6   8   3       13.38       12.84      3.60 o 
   7   8   3       30.24       28.13      4.30 o 
   0   9   3      755.51      747.91     29.82 o 
   1   9   3      145.87      139.13      8.00 o 
   2   9   3      145.01      149.22      6.47 o 
   3   9   3      243.79      263.39     19.31 o 
   4   9   3       93.37      106.14      8.02 o 
   5   9   3        2.78        5.83      3.04 o 
   6   9   3       13.06       16.96      3.78 o 
   7   9   3       68.12       81.66      6.54 o 
   0  10   3      461.53      437.70     20.21 o 
   1  10   3      198.64      174.23      8.03 o 
   2  10   3      335.60      363.75     15.64 o 
   3  10   3       27.24       30.69      3.91 o 
   4  10   3       60.25       67.88      5.46 o 
   5  10   3       28.04       20.31      3.84 o 
   6  10   3       36.43       41.04      4.98 o 
   0  11   3      164.20      180.20      9.60 o 
   1  11   3      170.19      199.00     12.31 o 
   2  11   3       59.29       60.56      4.84 o 
   3  11   3       23.33       14.68      3.49 o 
   4  11   3        5.56        5.47      3.24 o 
   5  11   3       29.57       29.68      4.71 o 
   6  11   3       55.64       52.83      5.57 o 
   0  12   3      123.05      120.45     16.02 o 
   1  12   3       26.48       33.67      4.03 o 
   2  12   3        0.79        2.36      2.79 o 
   3  12   3        2.56       -1.05      2.98 o 
   4  12   3        3.69        4.27      3.50 o 
   5  12   3        7.21       14.88      4.39 o 
   0  13   3        7.02        8.93      4.14 o 
   1  13   3       17.07       15.77      4.01 o 
   2  13   3       26.31       43.46      5.42 o 
   3  13   3       10.41        9.62      3.68 o 
   4  13   3        4.99        8.39      4.06 o 
   0  14   3      140.63      167.17     12.97 o 
   1  14   3       10.46       10.08      4.13 o 
   2  14   3        1.89        5.15      3.93 o 
   3  14   3       20.51       31.16      5.41 o 
   0  15   3        6.11        9.79      8.22 o 
   1  15   3        7.60        7.03      4.97 o 
   0   0   4    18538.46    18019.09   1121.45 o 
   1   0   4     2393.48     2727.76    147.37 o 
   2   0   4     1469.73     1487.58     70.27 o 
   3   0   4       84.04       70.52      3.77 o 
   4   0   4     1051.74     1034.32     35.13 o 
   5   0   4      111.27      136.48      6.18 o 
   6   0   4       60.25       57.13      7.12 o 
   7   0   4      231.05      227.08     20.90 o 
   8   0   4       45.13       51.59      7.60 o 
   9   0   4        2.62        3.64      7.63 o 
   0   1   4    14375.25    13822.92    547.60 o 
   1   1   4    10979.83    10609.81    374.52 o 
   2   1   4       32.69       56.93      5.17 o 
   3   1   4       21.78       33.24      3.26 o 
   4   1   4       83.78       91.73      5.11 o 
   5   1   4       75.44       89.35      4.90 o 
   6   1   4      217.87      217.62     10.21 o 
   7   1   4       11.25       12.05      3.86 o 
   8   1   4       53.08       53.78      5.49 o 
   9   1   4       17.82       21.09      6.83 o 
   0   2   4      861.57      885.95     35.47 o 
   1   2   4     5508.52     5311.54    166.05 o 
   2   2   4     2038.66     1969.00     60.05 o 
   3   2   4        3.74        3.83      1.19 o 
   4   2   4       56.24       53.23      2.45 o 
   5   2   4      222.10      216.34      8.61 o 
   6   2   4      313.95      323.31     10.74 o 
   7   2   4        5.10        6.53      2.73 o 
   8   2   4       25.07       20.91      4.29 o 
   0   3   4     4148.10     4079.64    174.66 o 
   1   3   4      135.98      114.78      5.53 o 
   2   3   4      417.55      499.80     15.39 o 
   3   3   4      289.25      294.78      8.94 o 
   4   3   4       25.83       24.08      3.07 o 
   5   3   4      332.80      329.18     10.14 o 
   6   3   4      301.95      303.61      9.94 o 
   7   3   4        4.16        6.11      2.81 o 
   8   3   4       14.04       20.41      4.38 o 
   0   4   4      920.33      864.52     38.02 o 
   1   4   4      233.72      262.83     10.98 o 
   2   4   4       88.23       83.94      5.48 o 
   3   4   4      702.92      644.46     19.78 o 
   4   4   4       18.24       18.64      2.16 o 
   5   4   4      276.94      259.68     10.76 o 
   6   4   4       82.65       82.15      4.41 o 
   7   4   4        0.30        2.86      2.45 o 
   8   4   4       37.82       43.07      7.73 o 
   0   5   4      347.56      345.54     16.14 o 
   1   5   4      430.09      461.82     15.32 o 
   2   5   4       59.13       45.96      2.90 o 
   3   5   4      670.88      665.39     21.29 o 
   4   5   4       71.93       69.76      4.63 o 
   5   5   4      130.83      137.62      6.20 o 
   6   5   4      274.55      300.86     10.33 o 
   7   5   4       10.85        9.84      2.87 o 
   8   5   4       44.90       44.84      6.32 o 
   0   6   4     2076.53     1996.29     86.52 o 
   1   6   4      186.31      215.37     10.61 o 
   2   6   4       88.14       77.72      5.06 o 
   3   6   4       79.20       81.61      3.70 o 
   4   6   4       25.00       20.47      2.54 o 
   5   6   4      831.51      800.46     31.25 o 
   6   6   4       72.34       88.78      7.39 o 
   7   6   4       19.43        9.18      3.48 o 
   8   6   4       68.68       62.63      6.82 o 
   0   7   4      890.29      909.14     40.56 o 
   1   7   4       81.01       90.38      4.34 o 
   2   7   4      162.88      169.89      6.40 o 
   3   7   4      596.31      622.75     20.53 o 
   4   7   4       20.30       16.78      3.69 o 
   5   7   4       11.57       11.95      2.91 o 
   6   7   4       36.25       25.01      4.46 o 
   7   7   4       35.67       33.63      4.65 o 
   0   8   4      709.79      689.74     31.46 o 
   1   8   4      181.99      194.79      6.99 o 
   2   8   4       24.80       23.75      2.72 o 
   3   8   4       32.74       33.97      4.02 o 
   4   8   4       60.60       76.19      6.18 o 
   5   8   4      167.06      168.01      8.50 o 
   6   8   4       14.20       13.73      3.38 o 
   7   8   4       90.93       94.70      7.46 o 
   0   9   4      390.46      425.34     17.37 o 
   1   9   4      657.80      695.40     22.51 o 
   2   9   4      145.28      154.50      6.98 o 
   3   9   4      249.96      266.53     11.00 o 
   4   9   4       51.61       50.16      4.89 o 
   5   9   4       86.23       88.87      8.14 o 
   6   9   4        8.44        6.13      3.48 o 
   7   9   4        1.02        3.07      3.77 o 
   0  10   4       78.86       59.99      5.24 o 
   1  10   4      388.00      336.08     15.18 o 
   2  10   4      250.81      241.43     14.39 o 
   3  10   4       41.99       37.93      5.42 o 
   4  10   4       34.22       39.73      4.75 o 
   5  10   4       30.12       34.18      4.35 o 
   6  10   4        7.54       13.31      3.91 o 
   0  11   4      190.68      199.30     13.61 o 
   1  11   4       69.99       73.90      4.77 o 
   2  11   4       84.52       81.00      5.60 o 
   3  11   4      121.81      107.75      6.97 o 
   4  11   4       12.17       18.72      3.77 o 
   5  11   4      109.41      111.81      7.64 o 
   6  11   4       30.41       35.95      5.13 o 
   0  12   4        7.42        8.74      3.95 o 
   1  12   4       63.73       65.05      4.47 o 
   2  12   4       15.02       11.45      3.61 o 
   3  12   4        8.38        5.11      3.31 o 
   4  12   4        6.71       -0.82      3.33 o 
   5  12   4       73.01       70.72      6.56 o 
   0  13   4       29.80       34.19      5.42 o 
   1  13   4       31.66       22.20      4.48 o 
   2  13   4       43.21       34.66      5.12 o 
   3  13   4        4.17        6.20      3.62 o 
   4  13   4        5.85        8.67      4.20 o 
   0  14   4        1.84        5.83      5.28 o 
   1  14   4       24.46       22.74      5.05 o 
   2  14   4       10.18       17.50      5.02 o 
   3  14   4       33.57       34.73      5.95 o 
   1   0   5      775.34      761.68     42.57 o 
   2   0   5     5238.55     5232.38    244.34 o 
   3   0   5     1604.83     1619.59     70.71 o 
   4   0   5        5.46        5.72      1.59 o 
   5   0   5       60.17       69.80      6.01 o 
   6   0   5      465.88      467.73     22.89 o 
   7   0   5        0.38        9.09      4.87 o 
   8   0   5       45.40       32.29      7.15 o 
   0   1   5     2303.72     2218.71    107.50 o 
   1   1   5      173.05      151.77      7.67 o 
   2   1   5      807.79      822.30     31.74 o 
   3   1   5      436.89      466.31     13.10 o 
   4   1   5      489.72      476.48     12.00 o 
   5   1   5      206.49      225.99      7.58 o 
   6   1   5      257.36      256.31     10.48 o 
   7   1   5      147.60      150.08      8.70 o 
   8   1   5        1.22       -3.04      3.23 o 
   0   2   5       50.78       51.49      5.98 o 
   1   2   5     1927.43     1829.44     55.43 o 
   2   2   5      842.71      836.08     27.78 o 
   3   2   5       61.04       87.75      4.27 o 
   4   2   5      184.34      215.55      6.84 o 
   5   2   5      360.62      341.19     10.96 o 
   6   2   5       33.17       29.89      2.99 o 
   7   2   5      156.46      152.94      7.61 o 
   8   2   5       34.58       33.44      4.83 o 
   0   3   5      665.85      635.36     34.60 o 
   1   3   5      303.58      360.41     13.51 o 
   2   3   5      338.38      370.34     12.45 o 
   3   3   5       72.68       69.66      5.67 o 
   4   3   5        9.97       11.36      1.94 o 
   5   3   5      330.19      320.28      9.83 o 
   6   3   5       45.62       49.07      3.48 o 
   7   3   5       18.39        8.91      3.06 o 
   8   3   5       59.71       52.02      6.14 o 
   0   4   5      856.35      838.95     37.00 o 
   1   4   5      496.39      466.49     17.04 o 
   2   4   5      799.18      771.32     23.09 o 
   3   4   5       39.51       53.81      3.49 o 
   4   4   5      109.25      118.20      7.05 o 
   5   4   5      266.70      279.10     10.37 o 
   6   4   5       15.85       21.98      2.80 o 
   7   4   5       84.00      105.62      6.98 o 
   8   4   5        9.80       16.98      4.86 o 
   0   5   5        1.66        0.43      1.50 o 
   1   5   5      334.13      340.07     16.26 o 
   2   5   5      183.06      185.06      6.17 o 
   3   5   5      703.94      710.51     22.11 o 
   4   5   5      161.83      152.03      6.97 o 
   5   5   5      265.46      296.52     12.02 o 
   6   5   5      101.45       99.91      5.19 o 
   7   5   5       62.71       56.82      4.68 o 
   8   5   5       33.87       31.17      5.80 o 
   0   6   5      129.47      132.19      7.54 o 
   1   6   5      746.12      785.54     25.85 o 
   2   6   5       17.04        8.76      1.39 o 
   3   6   5      340.33      343.25     12.09 o 
   4   6   5       14.40       12.93      2.52 o 
   5   6   5      142.23      135.90      7.10 o 
   6   6   5       35.69       33.21      4.20 o 
   7   6   5        9.39        5.20      2.88 o 
   8   6   5        1.04        4.60      4.37 o 
   0   7   5       11.90       10.23      2.49 o 
   1   7   5      174.30      186.35      7.00 o 
   2   7   5      233.35      218.67      8.05 o 
   3   7   5      550.47      548.92     21.36 o 
   4   7   5      275.55      262.82     10.27 o 
   5   7   5      257.91      246.98     10.80 o 
   6   7   5        5.99        7.43      3.10 o 
   7   7   5       27.58       21.22      4.30 o 
   0   8   5       18.12       16.15      3.19 o 
   1   8   5      145.14      147.85      6.41 o 
   2   8   5       72.03       79.27      4.18 o 
   3   8   5       13.66       12.81      2.57 o 
   4   8   5      264.61      290.95     14.01 o 
   5   8   5       15.23        6.14      2.93 o 
   6   8   5        4.96        5.37      3.23 o 
   7   8   5        0.90        5.25      3.73 o 
   0   9   5       18.33       24.81      5.13 o 
   1   9   5      254.83      293.50     11.58 o 
   2   9   5      308.76      298.78     18.49 o 
   3   9   5       86.73       96.63     11.29 o 
   4   9   5       41.90       42.16      5.08 o 
   5   9   5       47.71       47.56      4.83 o 
   6   9   5       25.65       29.64      4.61 o 
   7   9   5       77.77       72.32      6.75 o 
   0  10   5        1.68        4.33      2.78 o 
   1  10   5      216.64      202.34      8.59 o 
   2  10   5       13.88       12.06      3.13 o 
   3  10   5       99.61       92.52      6.18 o 
   4  10   5       15.93       12.56      3.53 o 
   5  10   5       24.18       18.74      3.79 o 
   6  10   5        0.92        2.70      3.55 o 
   0  11   5        9.27        9.76      3.95 o 
   1  11   5      159.67      165.01      7.33 o 
   2  11   5       40.40       37.72      4.27 o 
   3  11   5       75.89       65.53      5.55 o 
   4  11   5       12.36        7.08      3.50 o 
   5  11   5       18.29       21.73      4.43 o 
   0  12   5      117.37      111.78      9.37 o 
   1  12   5       26.74       28.76      4.01 o 
   2  12   5       28.14       18.15      4.06 o 
   3  12   5        1.97        1.16      3.74 o 
   4  12   5       20.24       21.68      4.35 o 
   5  12   5       17.28       20.45      4.81 o 
   0  13   5       98.35      136.94     11.19 o 
   1  13   5       38.89       51.98      6.09 o 
   2  13   5        6.26        5.99      3.75 o 
   3  13   5       41.14       38.61      5.75 o 
   4  13   5       57.82       67.70      6.56 o 
   0  14   5       54.04       67.11     14.85 o 
   1  14   5       15.60       10.73      4.68 o 
   2  14   5        5.59        4.02      4.34 o 
   0   0   6      156.52      202.87     17.73 o 
   1   0   6      372.61      345.81     20.30 o 
   2   0   6     1552.23     1433.76     68.19 o 
   3   0   6        9.68       12.60      2.17 o 
   4   0   6      312.99      322.05     15.75 o 
   5   0   6      132.16      138.30      8.84 o 
   6   0   6        0.08        6.61      3.39 o 
   7   0   6       10.08       11.74      5.32 o 
   8   0   6        1.52        1.56      5.41 o 
   0   1   6      259.31      243.42     12.93 o 
   1   1   6      450.63      474.00     16.72 o 
   2   1   6      751.34      804.84     29.41 o 
   3   1   6       95.17      103.61      5.48 o 
   4   1   6      278.13      301.74      9.91 o 
   5   1   6      377.92      351.93     10.91 o 
   6   1   6      187.07      234.66     10.81 o 
   7   1   6      143.94      128.16      8.69 o 
   8   1   6       79.13       78.35      6.82 o 
   0   2   6       29.21       33.88      3.14 o 
   1   2   6     1168.43     1125.27     34.51 o 
   2   2   6      505.24      538.01     17.62 o 
   3   2   6      305.18      335.63     12.77 o 
   4   2   6       20.97       22.25      4.03 o 
   5   2   6       75.49       74.41      4.00 o 
   6   2   6        1.09        0.25      2.29 o 
   7   2   6       13.22       11.95      3.14 o 
   8   2   6       75.13       77.15      7.39 o 
   0   3   6       62.18       50.39      6.75 o 
   1   3   6      406.80      369.10     12.50 o 
   2   3   6      479.36      422.32     13.98 o 
   3   3   6      158.48      169.24      6.01 o 
   4   3   6      115.27      113.37      4.81 o 
   5   3   6       82.20       76.22      6.61 o 
   6   3   6       39.12       47.01      4.05 o 
   7   3   6       28.51       34.21      4.22 o 
   8   3   6        2.81        3.60      4.00 o 
   0   4   6      219.51      245.84     11.45 o 
   1   4   6      589.71      489.72     16.42 o 
   2   4   6      623.35      616.00     19.60 o 
   3   4   6      657.25      722.33     21.56 o 
   4   4   6       64.44       55.03      5.10 o 
   5   4   6      254.92      218.64      9.94 o 
   6   4   6       17.07       17.03      2.88 o 
   7   4   6       43.92       52.50      5.37 o 
   8   4   6       65.34       75.48      6.59 o 
   0   5   6      408.13      454.88     21.77 o 
   1   5   6      647.62      717.67     24.84 o 
   2   5   6      206.90      204.37      7.77 o 
   3   5   6       48.20       64.78      5.37 o 
   4   5   6      276.42      295.56     11.94 o 
   5   5   6      134.97      130.45     12.75 o 
   6   5   6       96.85       83.31      5.13 o 
   7   5   6       50.55       49.53      5.32 o 
   8   5   6       28.85       18.04      5.43 o 
   0   6   6      140.56      172.60      9.37 o 
   1   6   6       55.51       66.32      3.74 o 
   2   6   6       87.58       79.07      4.21 o 
   3   6   6      109.35      105.70      7.73 o 
   4   6   6      584.03      574.33     22.79 o 
   5   6   6        7.15        6.51      2.62 o 
   6   6   6       10.41        8.60      2.87 o 
   7   6   6       10.33       10.19      3.62 o 
   0   7   6       14.45       11.20      2.62 o 
   1   7   6      100.99       89.13      5.41 o 
   2   7   6       55.91       61.00      9.44 o 
   3   7   6        1.48        6.76      2.15 o 
   4   7   6      120.89      133.34      6.58 o 
   5   7   6       28.45       18.65      3.41 o 
   6   7   6        4.35        2.08      2.98 o 
   7   7   6       27.93       29.15      4.48 o 
   0   8   6       33.86       30.50      3.95 o 
   1   8   6       70.91       68.91      5.62 o 
   2   8   6       40.84       43.66      7.02 o 
   3   8   6      451.33      465.45     17.73 o 
   4   8   6       54.97       55.46      4.49 o 
   5   8   6        1.40       -0.35      2.81 o 
   6   8   6       28.12       32.02      4.51 o 
   7   8   6       11.03       14.31      4.17 o 
   0   9   6       90.87       72.72      6.05 o 
   1   9   6      155.27      141.45     10.28 o 
   2   9   6       99.47       96.41      7.66 o 
   3   9   6      161.00      157.75      8.80 o 
   4   9   6       55.10       43.19      4.50 o 
   5   9   6        2.85       -0.25      2.86 o 
   6   9   6       13.91       15.54      4.09 o 
   0  10   6        5.79        5.44      3.22 o 
   1  10   6       79.17       83.37      5.09 o 
   2  10   6      429.72      426.87     20.24 o 
   3  10   6       62.93       67.68      6.25 o 
   4  10   6       10.89        7.81      3.33 o 
   5  10   6        2.84        3.73      3.42 o 
   6  10   6       49.45       42.19      5.31 o 
   0  11   6      104.88      103.20     13.35 o 
   1  11   6      182.96      193.44     10.01 o 
   2  11   6       12.34       19.00      3.81 o 
   3  11   6        0.99       -1.98      3.38 o 
   4  11   6       13.87        9.16      3.66 o 
   5  11   6        1.13       -3.87      3.61 o 
   0  12   6       11.66       10.96      4.57 o 
   1  12   6       39.49       36.23      5.26 o 
   2  12   6       22.86        9.50      3.82 o 
   3  12   6       11.23       16.27      4.42 o 
   4  12   6        9.81       11.03      4.60 o 
   0  13   6       51.61       33.35     23.48 o 
   1  13   6       15.82       13.61      4.36 o 
   2  13   6       38.17       47.98      6.23 o 
   3  13   6       10.77       12.55      4.58 o 
   0  14   6        4.53        5.28      8.52 o 
   1  14   6       29.62       32.40      5.77 o 
   2  14   6        9.11        8.01      4.81 o 
   1   0   7     2071.82     2050.74     99.68 o 
   2   0   7      345.97      400.67     27.35 o 
   3   0   7      334.15      348.85     18.54 o 
   4   0   7       18.54       12.77      2.71 o 
   5   0   7        4.16        4.67      2.98 o 
   6   0   7      127.00      100.37     15.29 o 
   7   0   7       31.86       28.58     11.11 o 
   8   0   7        0.02       12.06      6.22 o 
   0   1   7       34.34       43.54      3.73 o 
   1   1   7     1503.50     1627.35     52.61 o 
   2   1   7      152.39      168.33      8.76 o 
   3   1   7       20.62       23.16      3.35 o 
   4   1   7       15.45       15.98      2.29 o 
   5   1   7       42.75       40.60      3.59 o 
   6   1   7       22.51       18.87      3.70 o 
   7   1   7       54.76       51.89      5.81 o 
   8   1   7       36.14       33.62      5.54 o 
   0   2   7      199.21      186.23      9.19 o 
   1   2   7      172.87      160.33      8.77 o 
   2   2   7      794.57      858.08     28.11 o 
   3   2   7      251.52      259.30     11.33 o 
   4   2   7      241.81      239.70      9.32 o 
   5   2   7       48.21       30.64      3.93 o 
   6   2   7      185.96      168.22      8.57 o 
   7   2   7       39.45       33.77      4.98 o 
   8   2   7        6.93        7.18      4.36 o 
   0   3   7      217.33      187.71      9.09 o 
   1   3   7      591.51      575.84     19.98 o 
   2   3   7     1373.93     1377.15     44.33 o 
   3   3   7      146.28      165.24      7.78 o 
   4   3   7      118.14      127.97      6.47 o 
   5   3   7       86.51       83.28      4.25 o 
   6   3   7      106.45      104.79      6.35 o 
   7   3   7       83.05       91.43      6.70 o 
   8   3   7       20.64       18.25      5.17 o 
   0   4   7       15.54       13.92      2.06 o 
   1   4   7      363.32      372.23     13.41 o 
   2   4   7        8.29       11.02      2.85 o 
   3   4   7       23.01       22.43      2.44 o 
   4   4   7       77.50       92.83      7.67 o 
   5   4   7      510.11      443.61     16.13 o 
   6   4   7       35.98       34.04      4.09 o 
   7   4   7      162.23      174.28      9.44 o 
   8   4   7       16.88       12.12      4.70 o 
   0   5   7      235.07      232.75     12.71 o 
   1   5   7       63.17       71.78      3.83 o 
   2   5   7        6.46        1.32      1.46 o 
   3   5   7       68.66       69.75      4.89 o 
   4   5   7      400.30      398.89     14.58 o 
   5   5   7       28.72       22.13      3.18 o 
   6   5   7        5.57        3.97      2.45 o 
   7   5   7       18.76       27.51      4.54 o 
   8   5   7       29.69       36.68      5.89 o 
   0   6   7      302.00      289.76     15.70 o 
   1   6   7      419.39      406.73     14.08 o 
   2   6   7      329.16      284.21     14.68 o 
   3   6   7      159.55      180.23      9.45 o 
   4   6   7       78.34       92.38      8.32 o 
   5   6   7       28.39       29.16      3.84 o 
   6   6   7       27.47       27.65      3.82 o 
   7   6   7       33.80       25.29      4.50 o 
   0   7   7      248.44      220.04     12.79 o 
   1   7   7       10.32       17.00      2.30 o 
   2   7   7       35.62       30.37      3.96 o 
   3   7   7       51.99       50.81      6.23 o 
   4   7   7      351.01      358.30     14.18 o 
   5   7   7        7.56        6.01      2.73 o 
   6   7   7       12.18       12.31      3.36 o 
   7   7   7       10.04       11.32      3.89 o 
   0   8   7       18.03       23.48      3.76 o 
   1   8   7       29.67       36.47      3.19 o 
   2   8   7        8.57        6.59      2.96 o 
   3   8   7      260.04      281.50     13.55 o 
   4   8   7      103.28      105.35      6.10 o 
   5   8   7       10.37        9.11      3.22 o 
   6   8   7       29.05       30.03      4.78 o 
   7   8   7       20.13       25.06      5.43 o 
   0   9   7      739.45      671.81     31.42 o 
   1   9   7       47.98       53.79      7.48 o 
   2   9   7      120.46      130.97     11.92 o 
   3   9   7       52.84       47.87      5.73 o 
   4   9   7       49.11       49.59      5.30 o 
   5   9   7       37.52       42.79      4.93 o 
   6   9   7       54.38       62.38      5.96 o 
   0  10   7        0.31        7.58      3.70 o 
   1  10   7      150.67      163.04      9.13 o 
   2  10   7      145.49      163.60     10.12 o 
   3  10   7        7.37        6.92      3.29 o 
   4  10   7        1.82        1.59      3.61 o 
   5  10   7       14.65       10.80      3.61 o 
   6  10   7       24.06       25.79      4.88 o 
   0  11   7       41.94       40.10      5.87 o 
   1  11   7      174.51      187.27     10.51 o 
   2  11   7       17.28       20.85      4.25 o 
   3  11   7        4.29        3.49      3.59 o 
   4  11   7       14.43       11.89      4.62 o 
   5  11   7       18.02       24.35      5.75 o 
   0  12   7       48.29       48.56     16.67 o 
   1  12   7       76.83       78.62      7.23 o 
   2  12   7       23.32       20.35      4.40 o 
   3  12   7        1.17        2.64      4.12 o 
   4  12   7        0.15       -2.87      4.24 o 
   0  13   7      117.57      125.98     22.55 o 
   1  13   7       34.34       31.35      5.36 o 
   2  13   7        4.45        2.55      4.17 o 
   3  13   7       20.50       19.67      5.38 o 
   0  14   7        1.28        5.24      7.87 o 
   1  14   7        0.15        1.07      5.63 o 
   0   0   8      110.55      123.45     12.40 o 
   1   0   8      942.87      936.94     48.07 o 
   2   0   8       53.20       75.42     10.52 o 
   3   0   8       70.58       57.49      8.49 o 
   4   0   8       11.94        7.16      3.07 o 
   5   0   8      121.21      111.93      9.01 o 
   6   0   8        0.97        3.05      4.14 o 
   7   0   8      123.60      107.71     11.81 o 
   8   0   8       60.40       59.80      9.84 o 
   0   1   8       62.48       57.70      5.44 o 
   1   1   8     2158.49     2297.56     74.15 o 
   2   1   8      218.51      243.44     12.18 o 
   3   1   8     1204.86     1142.48     44.51 o 
   4   1   8      159.84      163.30      7.19 o 
   5   1   8       33.32       27.87      3.43 o 
   6   1   8       78.06       76.91      5.70 o 
   7   1   8       13.54       18.35      4.30 o 
   8   1   8       13.74       14.73      4.82 o 
   0   2   8      134.14      128.67      7.66 o 
   1   2   8      775.64      834.83     25.01 o 
   2   2   8      145.43      168.92      6.66 o 
   3   2   8       47.06       52.80      4.17 o 
   4   2   8       94.77       86.02      4.83 o 
   5   2   8      459.96      447.63     18.97 o 
   6   2   8        5.96        6.86      2.89 o 
   7   2   8       24.98       20.68      4.50 o 
   8   2   8       20.60       26.72      5.37 o 
   0   3   8       55.21       59.50      3.96 o 
   1   3   8      181.20      214.66      7.97 o 
   2   3   8     1139.94     1123.21     34.84 o 
   3   3   8      330.97      321.03     19.58 o 
   4   3   8       90.86       92.67      6.16 o 
   5   3   8      271.44      263.65     11.32 o 
   6   3   8       70.79       76.72      6.02 o 
   7   3   8       15.90       22.37      4.09 o 
   8   3   8       17.19       10.75      4.78 o 
   0   4   8      105.42      105.25      6.63 o 
   1   4   8      145.45      129.22      5.58 o 
   2   4   8      616.23      600.63     22.17 o 
   3   4   8       29.55       28.46      6.48 o 
   4   4   8      760.56      733.34     28.27 o 
   5   4   8       68.77       82.92      5.88 o 
   6   4   8       54.68       51.41      5.92 o 
   7   4   8       17.56       20.78      4.41 o 
   8   4   8       59.67       47.90      6.97 o 
   0   5   8     1781.22     1864.88     98.25 o 
   1   5   8      519.19      496.37     17.44 o 
   2   5   8      244.56      232.21     11.54 o 
   3   5   8       67.64       65.35      4.84 o 
   4   5   8      369.94      348.06     14.97 o 
   5   5   8      121.34      121.11      7.63 o 
   6   5   8       21.85       21.67      3.88 o 
   7   5   8        0.68        2.87      3.43 o 
   0   6   8       18.35       17.97      3.24 o 
   1   6   8       26.83       33.55      2.75 o 
   2   6   8       39.37       45.22      4.15 o 
   3   6   8      327.69      325.03     13.88 o 
   4   6   8      167.17      158.82     11.66 o 
   5   6   8      148.81      145.85      8.32 o 
   6   6   8       62.66       55.61      5.14 o 
   7   6   8       84.03       89.11      7.24 o 
   0   7   8       28.20       10.79      4.33 o 
   1   7   8      103.35      101.98      5.98 o 
   2   7   8      174.44      170.80      8.92 o 
   3   7   8      156.96      156.34     10.22 o 
   4   7   8       11.33       16.29      3.33 o 
   5   7   8       41.43       42.53      4.86 o 
   6   7   8       26.60       29.55      4.13 o 
   7   7   8       46.85       45.82      5.65 o 
   0   8   8      121.07      125.49      8.99 o 
   1   8   8      249.57      263.03     16.83 o 
   2   8   8       46.16       52.01      5.33 o 
   3   8   8       46.72       46.31      5.45 o 
   4   8   8       56.03       49.35      4.78 o 
   5   8   8        9.68        8.02      3.51 o 
   6   8   8       16.22       19.35      3.99 o 
   0   9   8        0.15       -4.14      2.84 o 
   1   9   8      215.98      207.82     10.66 o 
   2   9   8       60.58       52.67      5.56 o 
   3   9   8       48.71       47.22      7.44 o 
   4   9   8        1.99        5.54      3.43 o 
   5   9   8       44.51       53.28      5.99 o 
   6   9   8       16.59       16.72      4.55 o 
   0  10   8      251.38      254.09     15.42 o 
   1  10   8       29.10       37.41      4.69 o 
   2  10   8       55.98       50.29      6.95 o 
   3  10   8       81.70       76.09      6.70 o 
   4  10   8        4.91        0.60      3.69 o 
   5  10   8       62.09       59.83      6.65 o 
   0  11   8       65.07       60.38     21.30 o 
   1  11   8      224.19      230.86     13.02 o 
   2  11   8       47.48       50.91      6.70 o 
   3  11   8       32.77       31.06      7.78 o 
   4  11   8       21.59       19.38      5.20 o 
   5  11   8        9.55       16.94      5.53 o 
   0  12   8      116.23      145.84     19.89 o 
   1  12   8        1.40        5.42      4.12 o 
   2  12   8       44.77       53.20      6.10 o 
   3  12   8       19.27       27.04      5.42 o 
   4  12   8        3.13        3.97      4.61 o 
   0  13   8        5.65        5.33      8.29 o 
   1  13   8        3.37        5.43      5.91 o 
   2  13   8        3.17        3.88      4.51 o 
   1   0   9      166.38      156.04      9.65 o 
   2   0   9      174.85      227.87     30.35 o 
   3   0   9       44.22       33.11      4.49 o 
   4   0   9       19.59       14.57      3.76 o 
   5   0   9      700.97      760.77     43.29 o 
   6   0   9       74.99       61.82      8.61 o 
   7   0   9        4.64       -2.18      4.45 o 
   8   0   9        7.17        4.88      6.05 o 
   0   1   9       17.53       16.97      6.73 o 
   1   1   9       39.87       38.20      5.21 o 
   2   1   9     2193.51     2243.14     80.20 o 
   3   1   9       54.98       56.35      4.54 o 
   4   1   9      100.88      105.08      7.11 o 
   5   1   9      253.49      260.24     11.88 o 
   6   1   9       49.18       48.61      5.44 o 
   7   1   9       31.93       40.07      5.49 o 
   8   1   9       31.47       23.48      5.57 o 
   0   2   9       58.23       60.90      5.48 o 
   1   2   9      110.48      112.45      6.37 o 
   2   2   9      439.80      498.23     26.20 o 
   3   2   9      206.94      224.50     10.44 o 
   4   2   9      142.08      156.93      7.21 o 
   5   2   9      113.75      130.08      7.62 o 
   6   2   9       30.23       34.20      5.38 o 
   7   2   9       47.52       45.86      5.80 o 
   8   2   9       98.70      114.51      9.12 o 
   0   3   9       46.83       50.34      4.37 o 
   1   3   9      109.25      120.69      5.14 o 
   2   3   9      449.29      459.47     15.77 o 
   3   3   9      114.05      124.22      6.67 o 
   4   3   9      448.79      419.36     18.10 o 
   5   3   9      144.59      130.20      7.60 o 
   6   3   9       25.69       15.80      3.59 o 
   7   3   9        3.85        5.78      4.01 o 
   0   4   9      341.36      371.61     19.02 o 
   1   4   9      154.58      161.33      6.81 o 
   2   4   9       59.74       76.10      7.54 o 
   3   4   9      157.94      174.09      9.02 o 
   4   4   9       87.05      112.87      7.23 o 
   5   4   9       37.91       42.50      5.90 o 
   6   4   9       74.59       74.72      6.00 o 
   7   4   9       98.44      101.99      7.47 o 
   0   5   9       93.47       98.94      8.06 o 
   1   5   9      119.63      110.74      5.63 o 
   2   5   9      138.99      153.88      9.36 o 
   3   5   9      318.50      304.68     13.78 o 
   4   5   9      126.62      122.15      7.68 o 
   5   5   9      122.57      136.10      9.03 o 
   6   5   9       44.12       46.35      5.36 o 
   7   5   9        9.51       12.50      4.26 o 
   0   6   9      336.86      320.93     19.25 o 
   1   6   9      209.69      224.15      9.80 o 
   2   6   9      293.23      293.28     14.25 o 
   3   6   9      304.49      304.28     14.15 o 
   4   6   9       46.12       48.30      4.53 o 
   5   6   9        7.05        2.57      3.08 o 
   6   6   9       78.89       87.10      7.71 o 
   7   6   9       27.95       36.53      5.51 o 
   0   7   9       18.28       30.56      4.57 o 
   1   7   9      150.79      154.26      9.83 o 
   2   7   9       93.25      126.30     11.24 o 
   3   7   9      394.98      374.07     19.95 o 
   4   7   9       48.25       60.81      5.19 o 
   5   7   9       11.33       19.83      3.93 o 
   6   7   9        7.00        4.26      3.95 o 
   0   8   9       26.89       27.27      5.68 o 
   1   8   9      100.02       81.79     10.11 o 
   2   8   9       66.78       66.98      6.17 o 
   3   8   9      243.27      223.10     12.65 o 
   4   8   9       47.97       48.76      5.22 o 
   5   8   9       16.88       14.70      3.93 o 
   6   8   9        3.20        8.46      4.32 o 
   0   9   9       54.01       61.05      6.53 o 
   1   9   9      140.73      146.26      9.33 o 
   2   9   9      378.31      387.08     17.67 o 
   3   9   9      132.36      118.25      8.61 o 
   4   9   9       32.97       34.11      5.21 o 
   5   9   9       60.39       63.73      6.66 o 
   6   9   9        1.77       -0.32      4.21 o 
   0  10   9        7.48        6.53      6.83 o 
   1  10   9       16.77       19.50      4.18 o 
   2  10   9       21.82       33.38      4.86 o 
   3  10   9        2.28        3.00      3.41 o 
   4  10   9       48.19       57.42      8.79 o 
   5  10   9        8.28       16.37      5.05 o 
   0  11   9       52.27       49.80     11.76 o 
   1  11   9       70.44       77.28      7.17 o 
   2  11   9       24.47       21.74      4.56 o 
   3  11   9       65.44       52.44      6.75 o 
   4  11   9       26.97       27.55      5.75 o 
   0  12   9       76.38       81.14     17.50 o 
   1  12   9        4.74        9.96      6.13 o 
   2  12   9       49.66       43.78      6.33 o 
   3  12   9       17.73       21.89      5.16 o 
   0  13   9        0.12       -1.74      7.96 o 
   1  13   9       25.96       26.40      7.97 o 
   2  13   9        0.54        2.88      4.74 o 
   0   0  10        9.54       29.33      6.10 o 
   1   0  10      186.06      193.23     20.25 o 
   2   0  10        9.19        8.47      2.56 o 
   3   0  10        8.06       12.72      3.36 o 
   4   0  10      217.51      232.17     14.40 o 
   5   0  10      109.19      144.58     10.87 o 
   6   0  10      101.06      100.20     11.07 o 
   7   0  10       29.62       10.95      6.29 o 
   0   1  10      238.72      217.23     14.24 o 
   1   1  10       70.50       75.00      4.01 o 
   2   1  10      519.34      556.03     19.14 o 
   3   1  10      181.46      183.58      9.30 o 
   4   1  10       59.13       66.87      4.77 o 
   5   1  10      229.43      237.13     11.28 o 
   6   1  10       11.31       12.57      3.75 o 
   7   1  10        0.02       -5.06      3.38 o 
   0   2  10       26.88       20.47      3.45 o 
   1   2  10      119.67      116.04      4.82 o 
   2   2  10       75.94       86.39      4.17 o 
   3   2  10       38.31       45.06      4.12 o 
   4   2  10       41.18       42.85      4.19 o 
   5   2  10       32.86       32.54      4.09 o 
   6   2  10        3.28        1.89      3.04 o 
   7   2  10       65.60       72.14      7.36 o 
   0   3  10       28.87       38.70      4.09 o 
   1   3  10       86.83       96.83      7.03 o 
   2   3  10      397.61      377.60     15.33 o 
   3   3  10        4.97        7.95      2.36 o 
   4   3  10       37.11       37.77      4.38 o 
   5   3  10       32.21       25.06      3.96 o 
   6   3  10        4.33        4.88      3.17 o 
   7   3  10       21.64       23.54      5.14 o 
   0   4  10       78.12       73.94      7.84 o 
   1   4  10      265.30      239.92      9.44 o 
   2   4  10      226.94      222.26     10.54 o 
   3   4  10      814.38      861.38     34.65 o 
   4   4  10      218.50      205.43     10.56 o 
   5   4  10        9.35       12.49      3.99 o 
   6   4  10       23.71       23.88      4.18 o 
   7   4  10       16.14       16.03      4.36 o 
   0   5  10      391.93      360.81     21.53 o 
   1   5  10       20.93       24.13      3.06 o 
   2   5  10       12.34       11.17      2.72 o 
   3   5  10       94.08      111.27     16.45 o 
   4   5  10      116.43      109.72      8.92 o 
   5   5  10       18.42       18.70      4.50 o 
   6   5  10       24.66       16.78      4.05 o 
   7   5  10        6.26        3.41      3.87 o 
   0   6  10      321.70      335.65     20.43 o 
   1   6  10       33.20       26.60      4.21 o 
   2   6  10       21.35       25.46      5.29 o 
   3   6  10      290.28      323.13     17.45 o 
   4   6  10      450.53      454.32     20.15 o 
   5   6  10       21.44       23.94      4.89 o 
   6   6  10        9.95        7.93      4.34 o 
   0   7  10      287.70      282.36     18.04 o 
   1   7  10       39.24       42.69      4.90 o 
   2   7  10      150.39      146.65      9.66 o 
   3   7  10       30.75       24.02      4.41 o 
   4   7  10       16.58       14.82      4.93 o 
   5   7  10        2.56        2.08      3.71 o 
   6   7  10        9.99       14.67      5.04 o 
   0   8  10        3.65        0.54      3.28 o 
   1   8  10      176.86      143.83      9.02 o 
   2   8  10       56.32       53.43      5.73 o 
   3   8  10       55.28       60.18     11.48 o 
   4   8  10        5.65        8.67      3.70 o 
   5   8  10       38.92       41.38      5.70 o 
   6   8  10        1.83        3.70      4.93 o 
   0   9  10       10.51       16.83      7.96 o 
   1   9  10        4.07       19.56      4.35 o 
   2   9  10       72.57       77.01      6.87 o 
   3   9  10      147.80      150.98     11.92 o 
   4   9  10       15.52       14.38      4.34 o 
   5   9  10       14.34       20.16      4.99 o 
   0  10  10        7.46       14.50      8.24 o 
   1  10  10        9.62        6.00      3.74 o 
   2  10  10       74.98       75.78      8.58 o 
   3  10  10       24.84       32.29      5.24 o 
   4  10  10        0.72        5.43      4.63 o 
   0  11  10       15.20       22.90      9.94 o 
   1  11  10        8.53       12.38      6.04 o 
   2  11  10       75.25       67.79      7.26 o 
   3  11  10        0.53       -1.16      4.00 o 
   4  11  10        2.61        1.14      4.64 o 
   0  12  10      100.05      129.88     19.83 o 
   1  12  10       55.72       82.67     11.28 o 
   2  12  10       51.48       51.66      7.11 o 
   1   0  11        1.77        1.84      2.42 o 
   2   0  11       27.35       24.68      4.68 o 
   3   0  11      259.19      259.37     15.45 o 
   4   0  11        3.28        2.67      3.33 o 
   5   0  11      114.61      149.43     32.96 o 
   6   0  11        2.78       11.41      5.18 o 
   7   0  11       13.26       11.30      6.59 o 
   0   1  11      196.18      185.09     13.69 o 
   1   1  11       67.39       68.21      5.63 o 
   2   1  11       34.43       37.52      3.17 o 
   3   1  11       51.21       47.57      4.02 o 
   4   1  11       82.02       87.24      5.74 o 
   5   1  11      140.35      142.24      8.40 o 
   6   1  11        0.66        1.21      3.51 o 
   7   1  11       50.10       38.91      5.76 o 
   0   2  11      268.98      288.67     15.70 o 
   1   2  11      155.92      163.14      6.80 o 
   2   2  11      213.07      201.86      8.97 o 
   3   2  11       13.94       12.21      2.97 o 
   4   2  11       30.44       30.71      3.98 o 
   5   2  11      133.59      120.68      7.73 o 
   6   2  11       10.09        7.64      3.88 o 
   7   2  11        0.33       -0.41      3.65 o 
   0   3  11       68.48       57.21      6.21 o 
   1   3  11      115.52      135.36      6.33 o 
   2   3  11      147.60      154.05      7.42 o 
   3   3  11      265.12      255.80     15.47 o 
   4   3  11       22.96       21.61      4.05 o 
   5   3  11       73.69       78.87      6.28 o 
   6   3  11       24.12       23.45      4.28 o 
   7   3  11        6.17        2.88      4.11 o 
   0   4  11        1.13        4.39      3.12 o 
   1   4  11      378.56      358.99     14.97 o 
   2   4  11       37.58       38.59      4.36 o 
   3   4  11      410.61      408.61     17.77 o 
   4   4  11      267.37      269.75     14.22 o 
   5   4  11      100.13      116.27      9.22 o 
   6   4  11        7.89        7.89      3.58 o 
   7   4  11       11.70        3.03      4.40 o 
   0   5  11       33.98       25.32      4.66 o 
   1   5  11       64.19       60.83      5.83 o 
   2   5  11       93.80       89.89      7.42 o 
   3   5  11       12.44       16.09      3.76 o 
   4   5  11       90.34       94.26     11.50 o 
   5   5  11       79.19       84.13      7.61 o 
   6   5  11       10.11       10.92      3.98 o 
   0   6  11      197.14      178.15     16.31 o 
   1   6  11       61.64       77.16      8.97 o 
   2   6  11       12.52       13.27      5.46 o 
   3   6  11       17.76       16.87      4.31 o 
   4   6  11      137.93      140.49      9.73 o 
   5   6  11       46.49       46.27      6.53 o 
   6   6  11       54.93       37.87      5.40 o 
   0   7  11       53.34       67.56     11.75 o 
   1   7  11       31.51       23.82      5.44 o 
   2   7  11       54.19       53.03      6.33 o 
   3   7  11       26.08       29.93      5.81 o 
   4   7  11       54.42       62.47      6.70 o 
   5   7  11        7.06        2.59      4.20 o 
   6   7  11       16.05       14.85      5.56 o 
   0   8  11        1.56        4.24      7.16 o 
   1   8  11       16.49       11.60      3.92 o 
   2   8  11       35.06       39.33      5.75 o 
   3   8  11       54.45       58.25      7.59 o 
   4   8  11        5.69        7.57      4.06 o 
   5   8  11        2.15        5.04      4.42 o 
   0   9  11      138.52      136.88     33.45 o 
   1   9  11        9.52        6.86      3.59 o 
   2   9  11       34.55       28.97      5.84 o 
   3   9  11       31.65       30.78      5.81 o 
   4   9  11       68.33       58.83      7.08 o 
   5   9  11       10.66       15.46      5.24 o 
   0  10  11        0.75        1.86      7.62 o 
   1  10  11      119.19      117.32     12.93 o 
   2  10  11       38.02       44.83      6.45 o 
   3  10  11       13.77       22.04      5.32 o 
   4  10  11       24.84       13.56      5.37 o 
   0  11  11        0.00        7.80      8.04 o 
   1  11  11        7.33        2.63      5.98 o 
   2  11  11        0.13       -1.72      4.16 o 
   3  11  11        4.81        0.21      4.58 o 
   0  12  11       32.03       22.21     10.75 o 
   1  12  11       29.17       30.17      8.31 o 
   0   0  12      595.34      728.85     60.00 o 
   1   0  12      627.86      685.47     39.83 o 
   2   0  12        0.33        1.93      2.66 o 
   3   0  12      356.59      332.11     19.02 o 
   4   0  12       11.81        6.00      3.95 o 
   5   0  12        3.64        5.96      4.66 o 
   6   0  12        0.14       -0.36      5.00 o 
   7   0  12        3.73       12.90      6.43 o 
   0   1  12       17.49       25.75      3.71 o 
   1   1  12      132.15      118.57      5.97 o 
   2   1  12       66.60       74.26      4.88 o 
   3   1  12       10.41        7.18      2.68 o 
   4   1  12      178.67      179.30      8.98 o 
   5   1  12       58.51       61.86      6.88 o 
   6   1  12       11.91        7.22      3.90 o 
   7   1  12       16.87       11.63      4.91 o 
   0   2  12       37.82       32.71      5.01 o 
   1   2  12       18.76       16.45      2.43 o 
   2   2  12      280.54      284.27     11.79 o 
   3   2  12      101.46      112.51      7.58 o 
   4   2  12       93.22       88.15      9.15 o 
   5   2  12       11.66        5.96      3.34 o 
   6   2  12       26.61       15.99      4.45 o 
   7   2  12        1.95       -0.52      4.19 o 
   0   3  12        0.59       -1.99      2.70 o 
   1   3  12       79.23       86.07      5.68 o 
   2   3  12       33.33       32.00      3.66 o 
   3   3  12       30.18       36.40      6.70 o 
   4   3  12      149.29      161.84     20.63 o 
   5   3  12       16.81       20.85      4.02 o 
   6   3  12        7.37        6.48      3.82 o 
   0   4  12       19.11       22.62      4.69 o 
   1   4  12      213.09      191.98     11.50 o 
   2   4  12      239.22      252.92     15.40 o 
   3   4  12      147.74      142.99      9.31 o 
   4   4  12      420.13      380.43     20.17 o 
   5   4  12      106.45      113.77      7.76 o 
   6   4  12        1.50        3.94      3.68 o 
   0   5  12        2.19       -0.83      3.37 o 
   1   5  12       89.69       91.65     10.83 o 
   2   5  12      401.34      424.13     21.49 o 
   3   5  12       85.09      108.54     12.61 o 
   4   5  12      176.41      156.02     12.30 o 
   5   5  12       40.34       31.11      5.42 o 
   6   5  12       11.18       10.36      3.88 o 
   0   6  12      155.45      158.63     12.23 o 
   1   6  12       12.49       15.76      3.94 o 
   2   6  12       95.10      111.19     12.88 o 
   3   6  12      150.94      154.67     11.88 o 
   4   6  12      370.89      389.36     23.06 o 
   5   6  12       75.62       77.36     10.49 o 
   6   6  12        5.45        7.96      4.52 o 
   0   7  12       98.87      101.68     15.76 o 
   1   7  12       89.05      117.74     11.66 o 
   2   7  12      234.79      247.67     14.75 o 
   3   7  12       58.71       76.92      8.49 o 
   4   7  12       14.51        8.46      4.62 o 
   5   7  12       23.20       10.24      5.59 o 
   0   8  12        0.48        2.33      7.08 o 
   1   8  12       31.18       28.98      5.25 o 
   2   8  12       81.47       76.99      7.82 o 
   3   8  12       11.52        8.86      4.58 o 
   4   8  12        4.93        2.77      4.19 o 
   5   8  12        7.40        7.68      5.14 o 
   0   9  12        0.35       -3.10      7.04 o 
   1   9  12        4.42       11.64      5.88 o 
   2   9  12       16.32        5.23      4.43 o 
   3   9  12       20.66       17.47      5.44 o 
   4   9  12        1.77        2.49      4.72 o 
   0  10  12       62.71       46.05     12.78 o 
   1  10  12       64.31       65.66     10.28 o 
   2  10  12      134.04      107.36      9.82 o 
   3  10  12       76.96       92.67      9.47 o 
   0  11  12       52.88       66.08     15.25 o 
   1  11  12        2.28        4.39      6.40 o 
   2  11  12       36.05       27.09      8.16 o 
   1   0  13       35.04       40.28      6.01 o 
   2   0  13      370.63      383.81     21.20 o 
   3   0  13      780.59      829.97     42.23 o 
   4   0  13      287.74      282.65     22.69 o 
   5   0  13        3.60       12.74      5.46 o 
   6   0  13       57.54       44.25      8.55 o 
   0   1  13        3.90        5.65      3.26 o 
   1   1  13      104.27      114.01      9.39 o 
   2   1  13      240.83      267.08     11.94 o 
   3   1  13       92.61      106.62      7.43 o 
   4   1  13       27.47       27.79      4.24 o 
   5   1  13       16.26       14.68      4.16 o 
   6   1  13       26.73       33.13      5.59 o 
   0   2  13        0.75        3.41      3.43 o 
   1   2  13       69.83       69.21      5.04 o 
   2   2  13        1.19        2.97      2.47 o 
   3   2  13       73.13       89.86      6.19 o 
   4   2  13       14.30       19.30      3.74 o 
   5   2  13       55.01       58.88      5.98 o 
   6   2  13       90.13      109.41      8.82 o 
   0   3  13      168.68      172.89     21.61 o 
   1   3  13        8.42        6.70      4.30 o 
   2   3  13       90.05       77.74      9.88 o 
   3   3  13        1.97        6.73      3.29 o 
   4   3  13      101.02       99.75      7.94 o 
   5   3  13      101.95       96.07      7.41 o 
   6   3  13        4.61        4.74      4.00 o 
   0   4  13      132.04      141.49     16.62 o 
   1   4  13       41.67       36.81      5.21 o 
   2   4  13      292.57      309.26     16.97 o 
   3   4  13       18.06       14.40      3.87 o 
   4   4  13      205.92      212.20     14.91 o 
   5   4  13       10.34       16.22      4.58 o 
   6   4  13        8.87       16.06      4.50 o 
   0   5  13        2.41        6.73      6.23 o 
   1   5  13       11.26       10.97      6.08 o 
   2   5  13      424.39      507.68     25.41 o 
   3   5  13      573.50      586.24     26.73 o 
   4   5  13       69.76       42.16      6.95 o 
   5   5  13       20.14       11.52      5.46 o 
   0   6  13       93.60       94.52     15.34 o 
   1   6  13      154.93      170.79     11.31 o 
   2   6  13       17.84       24.44      5.03 o 
   3   6  13       10.62        6.28      4.24 o 
   4   6  13       49.71       50.28      7.62 o 
   5   6  13       14.40       11.01      5.51 o 
   0   7  13        9.92       11.62      8.36 o 
   1   7  13       13.01       14.00      4.27 o 
   2   7  13        5.60        4.66      4.03 o 
   3   7  13       40.71       31.98      6.04 o 
   4   7  13       33.28       37.00      6.32 o 
   5   7  13        2.61       -3.32      4.84 o 
   0   8  13      151.15      156.43     20.90 o 
   1   8  13       98.53       86.80     11.15 o 
   2   8  13       73.98       71.54      7.74 o 
   3   8  13        4.31       -0.85      4.29 o 
   4   8  13        7.94        8.78      4.91 o 
   0   9  13        0.43       -3.99      7.48 o 
   1   9  13       19.70       14.96      6.58 o 
   2   9  13       74.14       68.72      8.10 o 
   3   9  13        1.66        1.57      4.72 o 
   0  10  13       11.83       25.82     11.36 o 
   1  10  13       52.09       57.81     10.08 o 
   2  10  13      101.91       96.20     12.64 o 
   0  11  13        9.77       17.73     11.22 o 
   0   0  14      131.60      149.68     26.95 o 
   1   0  14       10.23       14.83      4.51 o 
   2   0  14       25.46       21.32      4.74 o 
   3   0  14       35.82       36.75      6.39 o 
   4   0  14      158.66      163.44     12.59 o 
   5   0  14      106.65       89.16     11.19 o 
   6   0  14        8.30       10.50      6.88 o 
   0   1  14       36.58       40.88      6.08 o 
   1   1  14       63.16       56.33      4.72 o 
   2   1  14       95.23       86.84      6.38 o 
   3   1  14      314.00      313.67     13.28 o 
   4   1  14       76.29       87.13      6.72 o 
   5   1  14        1.24        0.97      3.73 o 
   6   1  14       24.91       20.05      5.15 o 
   0   2  14       34.39       35.43      5.98 o 
   1   2  14       34.51       30.87      4.59 o 
   2   2  14        5.68        3.71      3.34 o 
   3   2  14        6.34       12.89      4.13 o 
   4   2  14        7.98       11.31      3.62 o 
   5   2  14        3.19        2.72      3.63 o 
   6   2  14        3.79        9.17      4.49 o 
   0   3  14        1.55        3.11      3.74 o 
   1   3  14       98.80      108.66      8.52 o 
   2   3  14       42.25       42.42      5.88 o 
   3   3  14       42.52       51.14      8.86 o 
   4   3  14       23.85       26.35      5.10 o 
   5   3  14        3.62        7.98      4.13 o 
   0   4  14        0.65       10.78      7.03 o 
   1   4  14      142.27      142.34      9.99 o 
   2   4  14       25.44       20.31      4.79 o 
   3   4  14      138.41      123.72     10.29 o 
   4   4  14        3.44        6.13      4.65 o 
   5   4  14       27.84       23.51      5.30 o 
   0   5  14      447.09      441.30     51.44 o 
   1   5  14       14.47       13.19      4.19 o 
   2   5  14       51.40       54.43      6.65 o 
   3   5  14      565.86      543.03     27.37 o 
   4   5  14       59.99       45.05      7.37 o 
   5   5  14       48.51       61.99      8.92 o 
   0   6  14       58.10       47.08     11.96 o 
   1   6  14        3.92        2.71      3.87 o 
   2   6  14      113.54      114.45     11.79 o 
   3   6  14       80.37       91.23     13.02 o 
   4   6  14       79.77       71.06      8.31 o 
   5   6  14       16.95       20.20      6.42 o 
   0   7  14       25.14       23.75     10.28 o 
   1   7  14       28.26       25.96      7.25 o 
   2   7  14        8.09        5.74      4.42 o 
   3   7  14       27.27       32.97      7.49 o 
   4   7  14       12.63        2.61      5.26 o 
   0   8  14       79.09       62.88     13.92 o 
   1   8  14       13.71       13.88      6.51 o 
   2   8  14       10.23        5.77      4.70 o 
   3   8  14        9.51        3.66      4.85 o 
   0   9  14       23.50       14.79     10.13 o 
   1   9  14       46.37       48.86      9.48 o 
   2   9  14       60.71       76.95     11.30 o 
   0  10  14       10.12       17.72     10.50 o 
   1  10  14        0.45        7.04      7.00 o 
   1   0  15       33.18       20.33      6.51 o 
   2   0  15       11.05       10.07      4.52 o 
   3   0  15        2.87        1.25      4.03 o 
   4   0  15        7.46       15.81      5.86 o 
   5   0  15       69.65       86.59     12.47 o 
   0   1  15      128.41      109.07     10.43 o 
   1   1  15       21.99       24.98      5.05 o 
   2   1  15       20.43       21.36      4.42 o 
   3   1  15       52.00       39.78      7.15 o 
   4   1  15        1.19        2.52      3.58 o 
   5   1  15        1.79       11.02      4.47 o 
   0   2  15       44.57       43.20      6.80 o 
   1   2  15       10.15        5.68      3.49 o 
   2   2  15      149.75      148.34     10.88 o 
   3   2  15       21.23       21.77      4.67 o 
   4   2  15        8.68       11.44      4.54 o 
   5   2  15       23.86       22.85      6.03 o 
   0   3  15      179.46      183.17     27.06 o 
   1   3  15        0.12       -1.17      3.68 o 
   2   3  15        5.84       10.38      4.41 o 
   3   3  15       47.43       37.67      6.74 o 
   4   3  15       27.61       32.26      5.96 o 
   5   3  15        8.00        6.57      4.71 o 
   0   4  15       13.90       29.87      9.63 o 
   1   4  15       88.23       99.97      8.49 o 
   2   4  15       12.68       19.36      5.47 o 
   3   4  15      352.27      329.11     20.35 o 
   4   4  15       17.66       17.50      5.93 o 
   5   4  15       14.22        6.59      4.67 o 
   0   5  15        2.68        4.58      7.43 o 
   1   5  15        3.26        2.97      4.12 o 
   2   5  15       93.71       82.79      8.29 o 
   3   5  15        5.49       14.86      5.24 o 
   4   5  15       70.02       63.34      8.05 o 
   0   6  15        8.70       23.82      9.95 o 
   1   6  15        5.41        7.83      5.97 o 
   2   6  15       19.40       13.59      5.09 o 
   3   6  15       27.60       28.50      6.10 o 
   4   6  15       13.84        8.66      6.04 o 
   0   7  15       81.20       57.89     13.60 o 
   1   7  15       20.75       12.95      6.60 o 
   2   7  15       11.13        9.28      5.13 o 
   3   7  15        1.92       -1.68      4.68 o 
   0   8  15       29.66        8.15     11.28 o 
   1   8  15        9.75        5.05      6.48 o 
   2   8  15       10.99        4.91      6.56 o 
   0   9  15       29.79       24.82     14.55 o 
   1   9  15       16.24       18.86      8.14 o 
   0   0  16       38.20       44.74      8.46 o 
   1   0  16       13.33        8.17      6.10 o 
   2   0  16       54.53       54.24      9.59 o 
   3   0  16        0.00        1.81      6.40 o 
   4   0  16       57.03       57.54      9.27 o 
   0   1  16       16.79       11.67      6.10 o 
   1   1  16        4.23        4.21      4.44 o 
   2   1  16      101.71      111.18      8.65 o 
   3   1  16      251.24      235.23     12.67 o 
   4   1  16       35.29       28.24      5.60 o 
   0   2  16       11.19       14.55     12.93 o 
   1   2  16      110.81      114.43     10.36 o 
   2   2  16       54.84       35.80      6.68 o 
   3   2  16       13.22       18.32      4.76 o 
   4   2  16       13.24       11.09      4.95 o 
   0   3  16       10.94        7.58      8.03 o 
   1   3  16      214.53      213.18     13.55 o 
   2   3  16       16.23        6.48      5.19 o 
   3   3  16       44.46       29.21      7.51 o 
   4   3  16        1.19       -1.68      4.33 o 
   0   4  16       26.53       28.62     10.60 o 
   1   4  16      151.94      162.24     18.95 o 
   2   4  16       84.89       80.92      9.48 o 
   3   4  16       10.60        3.87      6.10 o 
   4   4  16        6.10       12.60      5.87 o 
   0   5  16        7.62       10.62      8.44 o 
   1   5  16      114.34      127.83     13.64 o 
   2   5  16      151.34      165.18     14.72 o 
   3   5  16       36.56       52.38      7.58 o 
   0   6  16        0.00       10.53     12.13 o 
   1   6  16        9.90       18.15      7.09 o 
   2   6  16      113.96      139.48     11.48 o 
   3   6  16       94.61       98.30      9.76 o 
   0   7  16       57.63       48.86     13.72 o 
   1   7  16        1.80        3.89      6.36 o 
   2   7  16       30.63       35.41      8.97 o 
   0   8  16       15.01       23.89     13.59 o 
   1   0  17      213.06      235.33     20.54 o 
   2   0  17       27.00       13.29      7.36 o 
   3   0  17      104.38       89.46     16.08 o 
   4   0  17      157.09      186.08     23.27 o 
   0   1  17        0.96        1.21     12.19 o 
   1   1  17       40.76       28.24      5.34 o 
   2   1  17       42.08       51.73      7.14 o 
   3   1  17        4.48        3.42      5.35 o 
   0   2  17      149.67      188.02     35.36 o 
   1   2  17       13.47       12.84      6.40 o 
   2   2  17       34.62       38.67      7.81 o 
   3   2  17       57.17       78.26     12.18 o 
   0   3  17        8.19        4.94     13.33 o 
   1   3  17       80.74       96.12     13.81 o 
   2   3  17       17.72       20.47      6.17 o 
   3   3  17       52.97       62.12      8.05 o 
   0   4  17       51.65       59.31     13.96 o 
   1   4  17       14.25       19.53      8.20 o 
   2   4  17      150.90      115.16     11.41 o 
   3   4  17       26.37       30.19      8.08 o 
   0   5  17        8.44        5.83      9.50 o 
   1   5  17       10.99       21.43      7.63 o 
   2   5  17       53.35       74.44     17.41 o 
   0   6  17        0.03        4.08      9.00 o 
   1   6  17       43.75       41.99      9.48 o 
   1   0  18       45.24       28.34      9.20 o 
   2   0  18        0.02        4.44      7.12 o 
   0   1  18       29.14       23.20     15.25 o 
   1   1  18       14.86       14.42      6.03 o 
   2   1  18       12.95        8.07      5.24 o 
   0   2  18       46.94       60.99     20.64 o 
   1   2  18       14.64       13.88     11.83 o 
   2   2  18        2.60        7.31      5.68 o 
   0   3  18      113.74      117.83     29.36 o 
   1   3  18      104.41      150.33     42.88 o 
   2   3  18        9.86       -3.71      8.46 o 
   0   4  18        0.20      -12.91     10.71 o 
   1   4  18       25.48       29.55     12.93 o 
                                                 
